# Supplementary material for: KANK1 inhibits cell growth by inducing apoptosis though regulating CXXC5 in human malignant peripheral nerve sheath tumors
Source: Sci Rep. 2017 Jan 9;7:40325. doi: 10.1038/srep40325 (PMC5220314; doi:10.1038/srep40325)
Supplement: Supplementary File 1 [file srep40325-s2.xls]

## Sheet: Supplementary File 1
Supplimentary File 1. Differentially expressed genes in KANK1-induced and –uninduced cells by RNA-seq analysis.
Sheet1: Significant genes with >2 fold changes.
Sheet2: All genes that are found significantly. Under-annotated genes (indicated as "0" in the columns of "Gene" and "Description") in current human genome are included.
Sheet3: All transscripts that are identified significantly. Under-annotated genes in current human genome are included.

## Sheet: Significant genes >2 fold
Ensembl Transcript ID	Base Mean	log2 Fold Change	lfcSE	Stat	p-value	p-adj	Untreated 1	Untreated 2	Untreated 3	Dox induced 1	Dox induced 2	Dox induced 3	Total	Gene	Description
ENST00000354485	50621.8	5.79062	0.120085	-48.2208	0	0	1152	1089	1549	99387	99204	120416	322797	ENSG00000107104	KN motif and ankyrin repeat domains 1 [Source:HGNC Symbol;Acc:HGNC:19309]
ENST00000400376	157.13	1.59388	0.219851	-7.2498	4.17e-13	1.14e-09	63	39	37	287	339	211	976	ENSG00000136295	tweety family member 3 [Source:HGNC Symbol;Acc:HGNC:22222]
ENST00000492947	363.696	1.58838	0.216767	-7.32758	2.34e-13	6.79e-10	164	84	92	517	823	584	2264	ENSG00000188157	agrin [Source:HGNC Symbol;Acc:HGNC:329]
ENST00000485869	387.367	1.54548	0.202196	-7.64349	2.11e-14	8.1e-11	196	105	124	610	776	597	2408	ENSG00000152082	mitotic spindle organizing protein 2B [Source:HGNC Symbol;Acc:HGNC:25886]
ENST00000494334	1254.67	1.48564	0.202783	-7.32625	2.37e-13	6.79e-10	631	463	326	1808	1924	2701	7853	ENSG00000108821	collagen, type I, alpha 1 [Source:HGNC Symbol;Acc:HGNC:2197]
ENST00000541633	905.264	1.46948	0.117807	-12.4736	1.04e-35	1.28e-31	442	431	421	1413	1339	1573	5619	ENSG00000110841	PTPRF interacting protein, binding protein 1 (liprin beta 1) [Source:HGNC Symbol;Acc:HGNC:9249]
ENST00000474128	279.201	1.46562	0.203039	-7.21844	5.26e-13	1.37e-09	153	82	88	428	515	472	1738	ENSG00000130702	laminin, alpha 5 [Source:HGNC Symbol;Acc:HGNC:6485]
ENST00000511591	278.438	1.45056	0.212869	-6.81432	9.47e-12	1.35e-08	148	64	94	427	554	447	1734	ENSG00000171604	CXXC finger protein 5 [Source:HGNC Symbol;Acc:HGNC:26943]
ENST00000473929	310.393	1.41101	0.227651	-6.19811	5.71e-10	4.23e-07	126	39	126	509	667	472	1939	ENSG00000171314	phosphoglycerate mutase 1 (brain) [Source:HGNC Symbol;Acc:HGNC:8888]
ENST00000564252	144.594	1.39754	0.222974	-6.26772	3.66e-10	2.96e-07	66	50	29	231	291	231	898	ENSG00000103024	NME/NM23 nucleoside diphosphate kinase 3 [Source:HGNC Symbol;Acc:HGNC:7851]
ENST00000540132	415.779	1.35837	0.15146	-8.96853	3e-19	3.35e-15	225	172	211	571	709	690	2578	ENSG00000161618	aldehyde dehydrogenase 16 family, member A1 [Source:HGNC Symbol;Acc:HGNC:28114]
ENST00000463925	1318.31	1.31499	0.163979	-8.01926	1.06e-15	5.67e-12	820	457	667	1977	2014	2263	8198	ENSG00000130635	collagen, type V, alpha 1 [Source:HGNC Symbol;Acc:HGNC:2209]
ENST00000465272	244.081	1.30799	0.161356	-8.10624	5.22e-16	3.05e-12	143	93	126	380	377	396	1515	ENSG00000164896	Fas-activated serine/threonine kinase [Source:HGNC Symbol;Acc:HGNC:24676]
ENST00000587468	440.3	1.30523	0.160299	-8.14245	3.87e-16	2.38e-12	235	153	272	680	659	741	2740	ENSG00000172009	thimet oligopeptidase 1 [Source:HGNC Symbol;Acc:HGNC:11793]
ENST00000410036	497.573	1.27596	0.182925	-6.97534	3.05e-12	5.67e-09	275	152	296	801	818	749	3091	ENSG00000173272	mitotic spindle organizing protein 2A [Source:HGNC Symbol;Acc:HGNC:33187]
ENST00000493092	128.714	1.27139	0.228593	-5.5618	2.67e-08	9.2e-06	56	18	61	190	257	224	806	ENSG00000117362	APH1A gamma secretase subunit [Source:HGNC Symbol;Acc:HGNC:29509]
ENST00000538929	626.171	1.2612	0.184539	-6.83435	8.24e-12	1.26e-08	314	192	411	924	1037	1019	3897	ENSG00000115286	NADH dehydrogenase (ubiquinone) Fe-S protein 7, 20kDa (NADH-coenzyme Q reductase) [Source:HGNC Symbol;Acc:HGNC:7714]
ENST00000579560	139.937	1.25409	0.227682	-5.50808	3.63e-08	1.2e-05	54	29	69	334	217	169	872	ENSG00000265575	microRNA 4784 [Source:HGNC Symbol;Acc:HGNC:41580]
ENST00000595985	210.906	1.25081	0.20894	-5.98647	2.14e-09	1.17e-06	117	57	106	350	392	286	1308	ENSG00000181029	trafficking protein particle complex 5 [Source:HGNC Symbol;Acc:HGNC:23067]
ENST00000574576	464.764	1.22889	0.159608	-7.69943	1.37e-14	5.59e-11	296	191	237	645	708	807	2884	ENSG00000205220	proteasome (prosome, macropain) subunit, beta type, 10 [Source:HGNC Symbol;Acc:HGNC:9538]
ENST00000527530	295.23	1.22203	0.203107	-6.01668	1.78e-09	1.02e-06	185	104	120	362	511	555	1837	ENSG00000110719	T-cell, immune regulator 1, ATPase, H+ transporting, lysosomal V0 subunit A3 [Source:HGNC Symbol;Acc:HGNC:11647]
ENST00000388857	885.392	1.21408	0.15689	-7.73842	1.01e-14	4.57e-11	517	375	508	1214	1563	1292	5469	ENSG00000211450	chromosome 11 open reading frame 31 [Source:HGNC Symbol;Acc:HGNC:18251]
ENST00000551265	944.101	1.20156	0.172491	-6.96592	3.26e-12	5.97e-09	545	339	587	1314	1653	1409	5847	ENSG00000075415	solute carrier family 25 (mitochondrial carrier; phosphate carrier), member 3 [Source:HGNC Symbol;Acc:HGNC:10989]
ENST00000329563	1598.97	1.19937	0.158734	-7.55583	4.16e-14	1.38e-10	1052	625	869	2253	2532	2576	9907	ENSG00000100300	translocator protein (18kDa) [Source:HGNC Symbol;Acc:HGNC:1158]
ENST00000544271	398.118	1.18942	0.222166	-5.35376	8.61e-08	2.41e-05	204	83	217	542	848	580	2474	ENSG00000002330	BCL2-associated agonist of cell death [Source:HGNC Symbol;Acc:HGNC:936]
ENST00000461726	448.973	1.18858	0.216715	-5.48452	4.15e-08	1.34e-05	207	106	287	660	893	637	2790	ENSG00000186940	coiled-coil-helix-coiled-coil-helix domain containing 2 pseudogene 9 [Source:HGNC Symbol;Acc:HGNC:23676]
ENST00000496905	153.62	1.18351	0.220693	-5.3627	8.2e-08	2.32e-05	73	40	84	220	330	205	952	ENSG00000175756	aurora kinase A interacting protein 1 [Source:HGNC Symbol;Acc:HGNC:24114]
ENST00000304735	1900	1.18313	0.173364	-6.82455	8.82e-12	1.34e-08	1279	742	947	2588	3230	2970	11756	ENSG00000168140	vasorin [Source:HGNC Symbol;Acc:HGNC:18517]
ENST00000574053	1200.2	1.18132	0.210581	-5.60982	2.03e-08	7.33e-06	759	337	568	1825	2389	1543	7421	ENSG00000176845	meteorin, glial cell differentiation regulator-like [Source:HGNC Symbol;Acc:HGNC:27584]
ENST00000466935	161.781	1.17665	0.202203	-5.81913	5.92e-09	2.63e-06	86	60	87	209	318	241	1001	ENSG00000128228	stromal cell-derived factor 2-like 1 [Source:HGNC Symbol;Acc:HGNC:10676]
ENST00000591274	6848.35	1.17173	0.202639	-5.78233	7.37e-09	3.18e-06	4836	1942	3167	10332	11012	11289	42578	ENSG00000108679	lectin, galactoside-binding, soluble, 3 binding protein [Source:HGNC Symbol;Acc:HGNC:6564]
ENST00000467719	138.798	1.17087	0.182511	-6.41534	1.41e-10	1.51e-07	84	60	69	191	215	242	861	ENSG00000110628	solute carrier family 22, member 18 [Source:HGNC Symbol;Acc:HGNC:10964]
ENST00000551738	240.378	1.16824	0.232245	-5.03022	4.9e-07	9.85e-05	133	61	35	389	513	362	1493	ENSG00000182809	cysteine-rich protein 2 [Source:HGNC Symbol;Acc:HGNC:2361]
ENST00000493806	65.6996	1.16806	0.219525	-5.32085	1.03e-07	2.81e-05	31	23	31	95	131	96	407	ENSG00000010256	ubiquinol-cytochrome c reductase core protein I [Source:HGNC Symbol;Acc:HGNC:12585]
ENST00000508276	226.259	1.14768	0.194909	-5.88831	3.9e-09	1.88e-06	151	85	105	305	386	370	1402	ENSG00000109736	major facilitator superfamily domain containing 10 [Source:HGNC Symbol;Acc:HGNC:16894]
ENST00000553810	1527.33	1.14595	0.18755	-6.11011	9.96e-10	6.26e-07	882	470	1040	2192	2440	2473	9497	ENSG00000184990	SIVA1, apoptosis-inducing factor [Source:HGNC Symbol;Acc:HGNC:17712]
ENST00000579123	517.93	1.14293	0.188923	-6.04973	1.45e-09	8.68e-07	351	178	273	723	879	805	3209	ENSG00000002834	LIM and SH3 protein 1 [Source:HGNC Symbol;Acc:HGNC:6513]
ENST00000478063	759.661	1.13963	0.18147	-6.27998	3.39e-10	2.75e-07	489	285	427	1021	1368	1105	4695	ENSG00000160789	lamin A/C [Source:HGNC Symbol;Acc:HGNC:6636]
ENST00000594864	294.135	1.13847	0.201453	-5.65128	1.59e-08	6.12e-06	182	88	170	423	524	437	1824	ENSG00000032444	patatin-like phospholipase domain containing 6 [Source:HGNC Symbol;Acc:HGNC:16268]
ENST00000526985	161.683	1.13428	0.203873	-5.56367	2.64e-08	9.12e-06	111	61	65	243	253	270	1003	ENSG00000178685	poly (ADP-ribose) polymerase family, member 10 [Source:HGNC Symbol;Acc:HGNC:25895]
ENST00000451719	193.109	1.1336	0.201558	-5.62417	1.86e-08	6.88e-06	104	60	126	287	339	282	1198	ENSG00000185347	chromosome 14 open reading frame 80 [Source:HGNC Symbol;Acc:HGNC:20127]
ENST00000585671	1179.1	1.13161	0.164732	-6.86941	6.45e-12	1.05e-08	748	473	716	1655	2018	1672	7282	ENSG00000127540	ubiquinol-cytochrome c reductase, complex III subunit XI [Source:HGNC Symbol;Acc:HGNC:30862]
ENST00000399435	191.573	1.13074	0.212786	-5.31399	1.07e-07	2.89e-05	106	101	58	321	252	351	1189	ENSG00000215016	ribosomal protein L24 pseudogene 7 [Source:HGNC Symbol;Acc:HGNC:36862]
ENST00000597799	193.321	1.1296	0.208152	-5.42679	5.74e-08	1.73e-05	110	54	119	294	342	281	1200	ENSG00000161671	ER membrane protein complex subunit 10 [Source:HGNC Symbol;Acc:HGNC:27609]
ENST00000529179	134.358	1.12524	0.213155	-5.27899	1.3e-07	3.39e-05	92	47	50	198	213	235	835	ENSG00000147813	nicotinate phosphoribosyltransferase [Source:HGNC Symbol;Acc:HGNC:30450]
ENST00000593641	152.347	1.12441	0.194779	-5.77275	7.8e-09	3.33e-06	96	55	83	210	261	239	944	ENSG00000130511	single stranded DNA binding protein 4 [Source:HGNC Symbol;Acc:HGNC:15676]
ENST00000502638	150.556	1.11914	0.21092	-5.30599	1.12e-07	3.01e-05	88	69	57	240	279	194	927	ENSG00000162458	filamin binding LIM protein 1 [Source:HGNC Symbol;Acc:HGNC:24686]
ENST00000477403	592.889	1.11911	0.13648	-8.19981	2.41e-16	1.61e-12	338	338	330	796	917	936	3655	ENSG00000198918	ribosomal protein L39 [Source:HGNC Symbol;Acc:HGNC:10350]
ENST00000518299	354.655	1.11358	0.165705	-6.72026	1.81e-11	2.42e-08	218	142	228	557	547	501	2193	ENSG00000070614	N-deacetylase/N-sulfotransferase (heparan glucosaminyl) 1 [Source:HGNC Symbol;Acc:HGNC:7680]
ENST00000464876	130.965	1.10284	0.181994	-6.05974	1.36e-09	8.2e-07	72	56	83	175	199	228	813	ENSG00000107331	ATP-binding cassette, sub-family A (ABC1), member 2 [Source:HGNC Symbol;Acc:HGNC:32]
ENST00000568415	161.309	1.09469	0.217323	-5.03717	4.72e-07	9.54e-05	102	41	86	234	293	246	1002	ENSG00000103260	meteorin, glial cell differentiation regulator [Source:HGNC Symbol;Acc:HGNC:14151]
ENST00000379389	2579.59	1.09461	0.228353	-4.7935	1.64e-06	0.000246299	1833	731	613	3947	5119	3728	15971	ENSG00000187608	ISG15 ubiquitin-like modifier [Source:HGNC Symbol;Acc:HGNC:4053]
ENST00000591590	157.053	1.09371	0.215762	-5.06908	4e-07	8.31e-05	99	56	68	206	318	223	970	ENSG00000090971	N-acetyltransferase 14 (GCN5-related, putative) [Source:HGNC Symbol;Acc:HGNC:28918]
ENST00000551731	444.918	1.09238	0.157747	-6.92487	4.36e-12	7.54e-09	308	203	240	626	675	697	2749	ENSG00000100299	arylsulfatase A [Source:HGNC Symbol;Acc:HGNC:713]
ENST00000601028	888.599	1.08954	0.150737	-7.22807	4.9e-13	1.31e-09	577	396	549	1247	1452	1260	5481	ENSG00000105404	Rab acceptor 1 (prenylated) [Source:HGNC Symbol;Acc:HGNC:9794]
ENST00000528209	91.5951	1.08726	0.213389	-5.0952	3.48e-07	7.42e-05	55	31	47	131	170	133	567	ENSG00000185187	single immunoglobulin and toll-interleukin 1 receptor (TIR) domain [Source:HGNC Symbol;Acc:HGNC:30575]
ENST00000450975	103.596	1.08276	0.218522	-4.9549	7.24e-07	0.000132448	71	36	38	146	168	185	644	ENSG00000077942	fibulin 1 [Source:HGNC Symbol;Acc:HGNC:3600]
ENST00000293874	69.9539	1.07756	0.229814	-4.68883	2.75e-06	0.000359601	24	15	47	107	131	113	437	ENSG00000007541	phosphatidylinositol glycan anchor biosynthesis, class Q [Source:HGNC Symbol;Acc:HGNC:14135]
ENST00000495715	295.348	1.07659	0.203165	-5.2991	1.16e-07	3.09e-05	172	98	188	381	561	428	1828	ENSG00000067057	phosphofructokinase, platelet [Source:HGNC Symbol;Acc:HGNC:8878]
ENST00000557544	1595.5	1.07406	0.181627	-5.91354	3.35e-09	1.67e-06	1149	570	912	2403	2474	2367	9875	ENSG00000258777	HIF1A antisense RNA 1 [Source:HGNC Symbol;Acc:HGNC:43014]
ENST00000590466	1149.92	1.07336	0.1758	-6.10558	1.02e-09	6.41e-07	838	474	597	1584	1854	1758	7105	ENSG00000167671	UBX domain protein 6 [Source:HGNC Symbol;Acc:HGNC:14928]
ENST00000563444	164.395	1.07226	0.190698	-5.62282	1.88e-08	6.92e-06	93	59	114	249	219	290	1024	ENSG00000162066	amidohydrolase domain containing 2 [Source:HGNC Symbol;Acc:HGNC:24262]
ENST00000527339	533.891	1.06776	0.197486	-5.40675	6.42e-08	1.9e-05	347	286	197	729	894	837	3290	ENSG00000168056	latent transforming growth factor beta binding protein 3 [Source:HGNC Symbol;Acc:HGNC:6716]
ENST00000441869	421.791	1.06691	0.220846	-4.83102	1.36e-06	0.000211379	297	115	181	584	840	593	2610	ENSG00000110492	midkine (neurite growth-promoting factor 2) [Source:HGNC Symbol;Acc:HGNC:6972]
ENST00000483558	96.3274	1.06594	0.214769	-4.96321	6.93e-07	0.000129249	49	30	63	133	176	147	598	ENSG00000008710	polycystic kidney disease 1 (autosomal dominant) [Source:HGNC Symbol;Acc:HGNC:9008]
ENST00000575714	2406.91	1.05842	0.165115	-6.41019	1.45e-10	1.55e-07	1708	993	1417	3175	3864	3719	14876	ENSG00000262246	coronin 7 [Source:HGNC Symbol;Acc:HGNC:26161]
ENST00000258424	2019.88	1.05659	0.165894	-6.36906	1.9e-10	1.87e-07	1440	906	1095	2879	3320	2804	12444	ENSG00000135940	cytochrome c oxidase subunit Vb [Source:HGNC Symbol;Acc:HGNC:2269]
ENST00000539643	711.673	1.05626	0.173859	-6.07538	1.24e-09	7.51e-07	469	277	459	968	1190	1035	4398	ENSG00000157637	solute carrier family 38, member 10 [Source:HGNC Symbol;Acc:HGNC:28237]
ENST00000498353	136.988	1.05463	0.167858	-6.28288	3.32e-10	2.74e-07	75	74	83	199	199	216	846	ENSG00000125967	N-terminal EF-hand calcium binding protein 3 [Source:HGNC Symbol;Acc:HGNC:15851]
ENST00000588776	380.863	1.0543	0.212579	-4.95956	7.07e-07	0.000131074	283	143	141	499	638	657	2361	ENSG00000105519	calcyphosine [Source:HGNC Symbol;Acc:HGNC:1487]
ENST00000427340	692.795	1.05254	0.217537	-4.83845	1.31e-06	0.000206783	489	180	347	891	1304	1088	4299	ENSG00000225864	HLA complex group 4 pseudogene 11 [Source:HGNC Symbol;Acc:HGNC:22930]
ENST00000528990	389.89	1.0411	0.209788	-4.96262	6.95e-07	0.000129411	264	192	133	508	685	623	2405	ENSG00000149257	serpin peptidase inhibitor, clade H (heat shock protein 47), member 1, (collagen binding protein 1) [Source:HGNC Symbol;Acc:HGNC:1546]
ENST00000471445	448.077	1.03737	0.217281	-4.77431	1.8e-06	0.000263239	324	126	214	686	825	596	2771	ENSG00000072310	sterol regulatory element binding transcription factor 1 [Source:HGNC Symbol;Acc:HGNC:11289]
ENST00000423214	686.707	1.03323	0.216732	-4.76733	1.87e-06	0.00026911	508	273	229	876	1259	1099	4244	ENSG00000182871	collagen, type XVIII, alpha 1 [Source:HGNC Symbol;Acc:HGNC:2195]
ENST00000467308	475.527	1.03077	0.19088	-5.40009	6.66e-08	1.94e-05	266	163	365	651	716	796	2957	ENSG00000184281	tumor suppressing subtransferable candidate 4 [Source:HGNC Symbol;Acc:HGNC:12386]
ENST00000586194	537.147	1.03033	0.208655	-4.93793	7.9e-07	0.000140932	384	148	311	773	839	885	3340	ENSG00000063245	epsin 1 [Source:HGNC Symbol;Acc:HGNC:21604]
ENST00000477923	398.438	1.02855	0.171094	-6.01165	1.84e-09	1.04e-06	271	172	243	552	660	559	2457	ENSG00000130640	tubulin, gamma complex associated protein 2 [Source:HGNC Symbol;Acc:HGNC:18599]
ENST00000414172	881.219	1.02445	0.217901	-4.70145	2.58e-06	0.00034431	652	364	276	1288	1608	1244	5432	ENSG00000160326	solute carrier family 2 (facilitated glucose transporter), member 6 [Source:HGNC Symbol;Acc:HGNC:11011]
ENST00000468249	183.4	1.02218	0.229187	-4.46001	8.2e-06	0.000840676	128	58	51	242	375	281	1135	ENSG00000177989	outer dense fiber of sperm tails 3B [Source:HGNC Symbol;Acc:HGNC:34388]
ENST00000585442	1349.05	1.01532	0.131586	-7.71606	1.2e-14	5.07e-11	878	691	878	1881	2123	1849	8300	ENSG00000127445	peptidylprolyl cis/trans isomerase, NIMA-interacting 1 [Source:HGNC Symbol;Acc:HGNC:8988]
ENST00000268876	691.808	1.01518	0.218374	-4.64881	3.34e-06	0.000420807	394	239	402	963	1538	716	4252	ENSG00000141161	unc-45 homolog B (C. elegans) [Source:HGNC Symbol;Acc:HGNC:14304]
ENST00000493940	118.61	1.01051	0.214305	-4.71527	2.41e-06	0.000325272	58	41	84	142	213	199	737	ENSG00000142798	heparan sulfate proteoglycan 2 [Source:HGNC Symbol;Acc:HGNC:5273]
ENST00000507607	211.615	1.00873	0.194501	-5.18623	2.15e-07	5.16e-05	115	76	163	306	328	325	1313	ENSG00000100258	lipase maturation factor 2 [Source:HGNC Symbol;Acc:HGNC:25096]
ENST00000363781	255.655	1.00749	0.219081	-4.59869	4.25e-06	0.000511617	145	63	179	330	444	432	1593	ENSG00000200651	Y RNA [Source:RFAM;Acc:RF00019]
ENST00000461104	149.91	1.00412	0.171405	-5.85815	4.68e-09	2.21e-06	86	74	101	211	233	220	925	ENSG00000160401	chromosome 9 open reading frame 117 [Source:HGNC Symbol;Acc:HGNC:27843]
ENST00000593972	496.512	1.00374	0.196617	-5.10507	3.31e-07	7.15e-05	348	169	309	709	844	690	3069	ENSG00000269858	egl-9 family hypoxia-inducible factor 2 [Source:HGNC Symbol;Acc:HGNC:14660]
ENST00000362201	352.53	-1.17284	0.192285	6.09949	1.06e-09	6.59e-07	489	463	540	185	131	276	2084	ENSG00000199071	microRNA 423 [Source:HGNC Symbol;Acc:HGNC:31880]
ENST00000586878	352.53	-1.17284	0.192285	6.09949	1.06e-09	6.59e-07	489	463	540	185	131	276	2084	ENSG00000266919	microRNA 3184 [Source:HGNC Symbol;Acc:HGNC:38182]

## Sheet: Significant genes
Ensembl Transcript ID	Base Mean	log2 Fold Change	lfcSE	Stat	p-value	p-adj	Untreated 1	Untreated 2	Untreated 3	Dox induced 1	Dox induced 2	Dox induced 3	Total	Gene	Description
ENST00000354485	50621.8	5.79062	0.120085	-48.2208	0	0	1152	1089	1549	99387	99204	120416	322797	ENSG00000107104	KN motif and ankyrin repeat domains 1 [Source:HGNC Symbol;Acc:HGNC:19309]
ENST00000608097	396.575	4.52797	0.207633	-21.8075	1.97e-105	3.02e-101	4	3	7	762	988	744	2508	ENSG00000227914
ENST00000578074	150.748	1.64352	0.204614	-8.03231	9.57e-16	5.33e-12	62	47	40	227	304	259	939	ENSG00000265280
ENST00000400376	157.13	1.59388	0.219851	-7.2498	4.17e-13	1.14e-09	63	39	37	287	339	211	976	ENSG00000136295	tweety family member 3 [Source:HGNC Symbol;Acc:HGNC:22222]
ENST00000492947	363.696	1.58838	0.216767	-7.32758	2.34e-13	6.79e-10	164	84	92	517	823	584	2264	ENSG00000188157	agrin [Source:HGNC Symbol;Acc:HGNC:329]
ENST00000485869	387.367	1.54548	0.202196	-7.64349	2.11e-14	8.1e-11	196	105	124	610	776	597	2408	ENSG00000152082	mitotic spindle organizing protein 2B [Source:HGNC Symbol;Acc:HGNC:25886]
ENST00000494334	1254.67	1.48564	0.202783	-7.32625	2.37e-13	6.79e-10	631	463	326	1808	1924	2701	7853	ENSG00000108821	collagen, type I, alpha 1 [Source:HGNC Symbol;Acc:HGNC:2197]
ENST00000541633	905.264	1.46948	0.117807	-12.4736	1.04e-35	1.28e-31	442	431	421	1413	1339	1573	5619	ENSG00000110841	PTPRF interacting protein, binding protein 1 (liprin beta 1) [Source:HGNC Symbol;Acc:HGNC:9249]
ENST00000474128	279.201	1.46562	0.203039	-7.21844	5.26e-13	1.37e-09	153	82	88	428	515	472	1738	ENSG00000130702	laminin, alpha 5 [Source:HGNC Symbol;Acc:HGNC:6485]
ENST00000511591	278.438	1.45056	0.212869	-6.81432	9.47e-12	1.35e-08	148	64	94	427	554	447	1734	ENSG00000171604	CXXC finger protein 5 [Source:HGNC Symbol;Acc:HGNC:26943]
ENST00000473929	310.393	1.41101	0.227651	-6.19811	5.71e-10	4.23e-07	126	39	126	509	667	472	1939	ENSG00000171314	phosphoglycerate mutase 1 (brain) [Source:HGNC Symbol;Acc:HGNC:8888]
ENST00000564252	144.594	1.39754	0.222974	-6.26772	3.66e-10	2.96e-07	66	50	29	231	291	231	898	ENSG00000103024	NME/NM23 nucleoside diphosphate kinase 3 [Source:HGNC Symbol;Acc:HGNC:7851]
ENST00000540132	415.779	1.35837	0.15146	-8.96853	3e-19	3.35e-15	225	172	211	571	709	690	2578	ENSG00000161618	aldehyde dehydrogenase 16 family, member A1 [Source:HGNC Symbol;Acc:HGNC:28114]
ENST00000433981	422.599	1.33376	0.150485	-8.86307	7.78e-19	6.68e-15	231	178	219	578	718	695	2619	0	0
ENST00000463925	1318.31	1.31499	0.163979	-8.01926	1.06e-15	5.67e-12	820	457	667	1977	2014	2263	8198	ENSG00000130635	collagen, type V, alpha 1 [Source:HGNC Symbol;Acc:HGNC:2209]
ENST00000465272	244.081	1.30799	0.161356	-8.10624	5.22e-16	3.05e-12	143	93	126	380	377	396	1515	ENSG00000164896	Fas-activated serine/threonine kinase [Source:HGNC Symbol;Acc:HGNC:24676]
ENST00000587468	440.3	1.30523	0.160299	-8.14245	3.87e-16	2.38e-12	235	153	272	680	659	741	2740	ENSG00000172009	thimet oligopeptidase 1 [Source:HGNC Symbol;Acc:HGNC:11793]
ENST00000410036	497.573	1.27596	0.182925	-6.97534	3.05e-12	5.67e-09	275	152	296	801	818	749	3091	ENSG00000173272	mitotic spindle organizing protein 2A [Source:HGNC Symbol;Acc:HGNC:33187]
ENST00000493092	128.714	1.27139	0.228593	-5.5618	2.67e-08	9.2e-06	56	18	61	190	257	224	806	ENSG00000117362	APH1A gamma secretase subunit [Source:HGNC Symbol;Acc:HGNC:29509]
ENST00000538929	626.171	1.2612	0.184539	-6.83435	8.24e-12	1.26e-08	314	192	411	924	1037	1019	3897	ENSG00000115286	NADH dehydrogenase (ubiquinone) Fe-S protein 7, 20kDa (NADH-coenzyme Q reductase) [Source:HGNC Symbol;Acc:HGNC:7714]
ENST00000579560	139.937	1.25409	0.227682	-5.50808	3.63e-08	1.2e-05	54	29	69	334	217	169	872	ENSG00000265575	microRNA 4784 [Source:HGNC Symbol;Acc:HGNC:41580]
ENST00000595985	210.906	1.25081	0.20894	-5.98647	2.14e-09	1.17e-06	117	57	106	350	392	286	1308	ENSG00000181029	trafficking protein particle complex 5 [Source:HGNC Symbol;Acc:HGNC:23067]
ENST00000597959	212.562	1.24257	0.20889	-5.94846	2.71e-09	1.41e-06	119	58	107	350	396	288	1318	ENSG00000269711
ENST00000574576	464.764	1.22889	0.159608	-7.69943	1.37e-14	5.59e-11	296	191	237	645	708	807	2884	ENSG00000205220	proteasome (prosome, macropain) subunit, beta type, 10 [Source:HGNC Symbol;Acc:HGNC:9538]
ENST00000527530	295.23	1.22203	0.203107	-6.01668	1.78e-09	1.02e-06	185	104	120	362	511	555	1837	ENSG00000110719	T-cell, immune regulator 1, ATPase, H+ transporting, lysosomal V0 subunit A3 [Source:HGNC Symbol;Acc:HGNC:11647]
ENST00000388857	885.392	1.21408	0.15689	-7.73842	1.01e-14	4.57e-11	517	375	508	1214	1563	1292	5469	ENSG00000211450	chromosome 11 open reading frame 31 [Source:HGNC Symbol;Acc:HGNC:18251]
ENST00000422958	455.316	1.20746	0.209903	-5.75247	8.8e-09	3.64e-06	241	113	272	630	866	710	2832	ENSG00000235605
ENST00000506172	384.404	1.20473	0.189558	-6.3555	2.08e-10	1.9e-07	258	144	165	576	636	602	2381	ENSG00000250397
ENST00000551265	944.101	1.20156	0.172491	-6.96592	3.26e-12	5.97e-09	545	339	587	1314	1653	1409	5847	ENSG00000075415	solute carrier family 25 (mitochondrial carrier; phosphate carrier), member 3 [Source:HGNC Symbol;Acc:HGNC:10989]
ENST00000329563	1598.97	1.19937	0.158734	-7.55583	4.16e-14	1.38e-10	1052	625	869	2253	2532	2576	9907	ENSG00000100300	translocator protein (18kDa) [Source:HGNC Symbol;Acc:HGNC:1158]
ENST00000425104	458.619	1.19101	0.20852	-5.71172	1.12e-08	4.42e-06	247	118	278	632	867	709	2851	ENSG00000236358
ENST00000544271	398.118	1.18942	0.222166	-5.35376	8.61e-08	2.41e-05	204	83	217	542	848	580	2474	ENSG00000002330	BCL2-associated agonist of cell death [Source:HGNC Symbol;Acc:HGNC:936]
ENST00000461726	448.973	1.18858	0.216715	-5.48452	4.15e-08	1.34e-05	207	106	287	660	893	637	2790	ENSG00000186940	coiled-coil-helix-coiled-coil-helix domain containing 2 pseudogene 9 [Source:HGNC Symbol;Acc:HGNC:23676]
ENST00000496905	153.62	1.18351	0.220693	-5.3627	8.2e-08	2.32e-05	73	40	84	220	330	205	952	ENSG00000175756	aurora kinase A interacting protein 1 [Source:HGNC Symbol;Acc:HGNC:24114]
ENST00000304735	1900	1.18313	0.173364	-6.82455	8.82e-12	1.34e-08	1279	742	947	2588	3230	2970	11756	ENSG00000168140	vasorin [Source:HGNC Symbol;Acc:HGNC:18517]
ENST00000574053	1200.2	1.18132	0.210581	-5.60982	2.03e-08	7.33e-06	759	337	568	1825	2389	1543	7421	ENSG00000176845	meteorin, glial cell differentiation regulator-like [Source:HGNC Symbol;Acc:HGNC:27584]
ENST00000466935	161.781	1.17665	0.202203	-5.81913	5.92e-09	2.63e-06	86	60	87	209	318	241	1001	ENSG00000128228	stromal cell-derived factor 2-like 1 [Source:HGNC Symbol;Acc:HGNC:10676]
ENST00000591274	6848.35	1.17173	0.202639	-5.78233	7.37e-09	3.18e-06	4836	1942	3167	10332	11012	11289	42578	ENSG00000108679	lectin, galactoside-binding, soluble, 3 binding protein [Source:HGNC Symbol;Acc:HGNC:6564]
ENST00000467719	138.798	1.17087	0.182511	-6.41534	1.41e-10	1.51e-07	84	60	69	191	215	242	861	ENSG00000110628	solute carrier family 22, member 18 [Source:HGNC Symbol;Acc:HGNC:10964]
ENST00000551738	240.378	1.16824	0.232245	-5.03022	4.9e-07	9.85e-05	133	61	35	389	513	362	1493	ENSG00000182809	cysteine-rich protein 2 [Source:HGNC Symbol;Acc:HGNC:2361]
ENST00000493806	65.6996	1.16806	0.219525	-5.32085	1.03e-07	2.81e-05	31	23	31	95	131	96	407	ENSG00000010256	ubiquinol-cytochrome c reductase core protein I [Source:HGNC Symbol;Acc:HGNC:12585]
ENST00000508276	226.259	1.14768	0.194909	-5.88831	3.9e-09	1.88e-06	151	85	105	305	386	370	1402	ENSG00000109736	major facilitator superfamily domain containing 10 [Source:HGNC Symbol;Acc:HGNC:16894]
ENST00000553810	1527.33	1.14595	0.18755	-6.11011	9.96e-10	6.26e-07	882	470	1040	2192	2440	2473	9497	ENSG00000184990	SIVA1, apoptosis-inducing factor [Source:HGNC Symbol;Acc:HGNC:17712]
ENST00000579123	517.93	1.14293	0.188923	-6.04973	1.45e-09	8.68e-07	351	178	273	723	879	805	3209	ENSG00000002834	LIM and SH3 protein 1 [Source:HGNC Symbol;Acc:HGNC:6513]
ENST00000478063	759.661	1.13963	0.18147	-6.27998	3.39e-10	2.75e-07	489	285	427	1021	1368	1105	4695	ENSG00000160789	lamin A/C [Source:HGNC Symbol;Acc:HGNC:6636]
ENST00000594864	294.135	1.13847	0.201453	-5.65128	1.59e-08	6.12e-06	182	88	170	423	524	437	1824	ENSG00000032444	patatin-like phospholipase domain containing 6 [Source:HGNC Symbol;Acc:HGNC:16268]
ENST00000526985	161.683	1.13428	0.203873	-5.56367	2.64e-08	9.12e-06	111	61	65	243	253	270	1003	ENSG00000178685	poly (ADP-ribose) polymerase family, member 10 [Source:HGNC Symbol;Acc:HGNC:25895]
ENST00000451719	193.109	1.1336	0.201558	-5.62417	1.86e-08	6.88e-06	104	60	126	287	339	282	1198	ENSG00000185347	chromosome 14 open reading frame 80 [Source:HGNC Symbol;Acc:HGNC:20127]
ENST00000585671	1179.1	1.13161	0.164732	-6.86941	6.45e-12	1.05e-08	748	473	716	1655	2018	1672	7282	ENSG00000127540	ubiquinol-cytochrome c reductase, complex III subunit XI [Source:HGNC Symbol;Acc:HGNC:30862]
ENST00000399435	191.573	1.13074	0.212786	-5.31399	1.07e-07	2.89e-05	106	101	58	321	252	351	1189	ENSG00000215016	ribosomal protein L24 pseudogene 7 [Source:HGNC Symbol;Acc:HGNC:36862]
ENST00000597799	193.321	1.1296	0.208152	-5.42679	5.74e-08	1.73e-05	110	54	119	294	342	281	1200	ENSG00000161671	ER membrane protein complex subunit 10 [Source:HGNC Symbol;Acc:HGNC:27609]
ENST00000529179	134.358	1.12524	0.213155	-5.27899	1.3e-07	3.39e-05	92	47	50	198	213	235	835	ENSG00000147813	nicotinate phosphoribosyltransferase [Source:HGNC Symbol;Acc:HGNC:30450]
ENST00000593641	152.347	1.12441	0.194779	-5.77275	7.8e-09	3.33e-06	96	55	83	210	261	239	944	ENSG00000130511	single stranded DNA binding protein 4 [Source:HGNC Symbol;Acc:HGNC:15676]
ENST00000449034	178.883	1.12419	0.208658	-5.3877	7.14e-08	2.05e-05	121	62	76	264	319	265	1107	ENSG00000231105
ENST00000502638	150.556	1.11914	0.21092	-5.30599	1.12e-07	3.01e-05	88	69	57	240	279	194	927	ENSG00000162458	filamin binding LIM protein 1 [Source:HGNC Symbol;Acc:HGNC:24686]
ENST00000477403	592.889	1.11911	0.13648	-8.19981	2.41e-16	1.61e-12	338	338	330	796	917	936	3655	ENSG00000198918	ribosomal protein L39 [Source:HGNC Symbol;Acc:HGNC:10350]
ENST00000456035	88.1388	1.11384	0.228937	-4.86527	1.14e-06	0.00018663	34	18	55	136	178	128	549	ENSG00000223461
ENST00000518299	354.655	1.11358	0.165705	-6.72026	1.81e-11	2.42e-08	218	142	228	557	547	501	2193	ENSG00000070614	N-deacetylase/N-sulfotransferase (heparan glucosaminyl) 1 [Source:HGNC Symbol;Acc:HGNC:7680]
ENST00000456356	474.377	1.1125	0.191619	-5.80582	6.41e-09	2.83e-06	329	216	189	730	758	706	2928	ENSG00000231864
ENST00000580996	278.331	1.10558	0.193685	-5.70814	1.14e-08	4.5e-06	189	98	148	367	466	458	1726	ENSG00000264739
ENST00000464876	130.965	1.10284	0.181994	-6.05974	1.36e-09	8.2e-07	72	56	83	175	199	228	813	ENSG00000107331	ATP-binding cassette, sub-family A (ABC1), member 2 [Source:HGNC Symbol;Acc:HGNC:32]
ENST00000568415	161.309	1.09469	0.217323	-5.03717	4.72e-07	9.54e-05	102	41	86	234	293	246	1002	ENSG00000103260	meteorin, glial cell differentiation regulator [Source:HGNC Symbol;Acc:HGNC:14151]
ENST00000379389	2579.59	1.09461	0.228353	-4.7935	1.64e-06	0.000246299	1833	731	613	3947	5119	3728	15971	ENSG00000187608	ISG15 ubiquitin-like modifier [Source:HGNC Symbol;Acc:HGNC:4053]
ENST00000591590	157.053	1.09371	0.215762	-5.06908	4e-07	8.31e-05	99	56	68	206	318	223	970	ENSG00000090971	N-acetyltransferase 14 (GCN5-related, putative) [Source:HGNC Symbol;Acc:HGNC:28918]
ENST00000551731	444.918	1.09238	0.157747	-6.92487	4.36e-12	7.54e-09	308	203	240	626	675	697	2749	ENSG00000100299	arylsulfatase A [Source:HGNC Symbol;Acc:HGNC:713]
ENST00000590372	139.966	1.09133	0.184733	-5.90761	3.47e-09	1.7e-06	86	54	86	205	221	215	867	ENSG00000267029
ENST00000601028	888.599	1.08954	0.150737	-7.22807	4.9e-13	1.31e-09	577	396	549	1247	1452	1260	5481	ENSG00000105404	Rab acceptor 1 (prenylated) [Source:HGNC Symbol;Acc:HGNC:9794]
ENST00000528209	91.5951	1.08726	0.213389	-5.0952	3.48e-07	7.42e-05	55	31	47	131	170	133	567	ENSG00000185187	single immunoglobulin and toll-interleukin 1 receptor (TIR) domain [Source:HGNC Symbol;Acc:HGNC:30575]
ENST00000610255	144.618	1.08606	0.199791	-5.43599	5.45e-08	1.66e-05	70	55	100	184	248	241	898	0	0
ENST00000585559	183.496	1.08369	0.216152	-5.01354	5.34e-07	0.00010501	124	46	95	275	285	319	1144	ENSG00000267117
ENST00000450975	103.596	1.08276	0.218522	-4.9549	7.24e-07	0.000132448	71	36	38	146	168	185	644	ENSG00000077942	fibulin 1 [Source:HGNC Symbol;Acc:HGNC:3600]
ENST00000293874	69.9539	1.07756	0.229814	-4.68883	2.75e-06	0.000359601	24	15	47	107	131	113	437	ENSG00000007541	phosphatidylinositol glycan anchor biosynthesis, class Q [Source:HGNC Symbol;Acc:HGNC:14135]
ENST00000372490	263.525	1.07691	0.215069	-5.00728	5.52e-07	0.000107623	148	127	102	359	557	325	1618	ENSG00000204055
ENST00000495715	295.348	1.07659	0.203165	-5.2991	1.16e-07	3.09e-05	172	98	188	381	561	428	1828	ENSG00000067057	phosphofructokinase, platelet [Source:HGNC Symbol;Acc:HGNC:8878]
ENST00000557544	1595.5	1.07406	0.181627	-5.91354	3.35e-09	1.67e-06	1149	570	912	2403	2474	2367	9875	ENSG00000258777	HIF1A antisense RNA 1 [Source:HGNC Symbol;Acc:HGNC:43014]
ENST00000590466	1149.92	1.07336	0.1758	-6.10558	1.02e-09	6.41e-07	838	474	597	1584	1854	1758	7105	ENSG00000167671	UBX domain protein 6 [Source:HGNC Symbol;Acc:HGNC:14928]
ENST00000563444	164.395	1.07226	0.190698	-5.62282	1.88e-08	6.92e-06	93	59	114	249	219	290	1024	ENSG00000162066	amidohydrolase domain containing 2 [Source:HGNC Symbol;Acc:HGNC:24262]
ENST00000527339	533.891	1.06776	0.197486	-5.40675	6.42e-08	1.9e-05	347	286	197	729	894	837	3290	ENSG00000168056	latent transforming growth factor beta binding protein 3 [Source:HGNC Symbol;Acc:HGNC:6716]
ENST00000441869	421.791	1.06691	0.220846	-4.83102	1.36e-06	0.000211379	297	115	181	584	840	593	2610	ENSG00000110492	midkine (neurite growth-promoting factor 2) [Source:HGNC Symbol;Acc:HGNC:6972]
ENST00000483558	96.3274	1.06594	0.214769	-4.96321	6.93e-07	0.000129249	49	30	63	133	176	147	598	ENSG00000008710	polycystic kidney disease 1 (autosomal dominant) [Source:HGNC Symbol;Acc:HGNC:9008]
ENST00000608025	140.828	1.06055	0.202444	-5.23872	1.62e-07	4.05e-05	97	55	67	184	230	240	873	ENSG00000273253
ENST00000575714	2406.91	1.05842	0.165115	-6.41019	1.45e-10	1.55e-07	1708	993	1417	3175	3864	3719	14876	ENSG00000262246	coronin 7 [Source:HGNC Symbol;Acc:HGNC:26161]
ENST00000258424	2019.88	1.05659	0.165894	-6.36906	1.9e-10	1.87e-07	1440	906	1095	2879	3320	2804	12444	ENSG00000135940	cytochrome c oxidase subunit Vb [Source:HGNC Symbol;Acc:HGNC:2269]
ENST00000539643	711.673	1.05626	0.173859	-6.07538	1.24e-09	7.51e-07	469	277	459	968	1190	1035	4398	ENSG00000157637	solute carrier family 38, member 10 [Source:HGNC Symbol;Acc:HGNC:28237]
ENST00000498353	136.988	1.05463	0.167858	-6.28288	3.32e-10	2.74e-07	75	74	83	199	199	216	846	ENSG00000125967	N-terminal EF-hand calcium binding protein 3 [Source:HGNC Symbol;Acc:HGNC:15851]
ENST00000588776	380.863	1.0543	0.212579	-4.95956	7.07e-07	0.000131074	283	143	141	499	638	657	2361	ENSG00000105519	calcyphosine [Source:HGNC Symbol;Acc:HGNC:1487]
ENST00000427340	692.795	1.05254	0.217537	-4.83845	1.31e-06	0.000206783	489	180	347	891	1304	1088	4299	ENSG00000225864	HLA complex group 4 pseudogene 11 [Source:HGNC Symbol;Acc:HGNC:22930]
ENST00000423908	2381.61	1.0505	0.166886	-6.2947	3.08e-10	2.57e-07	1699	971	1414	3155	3819	3662	14720	0	0
ENST00000463508	161.326	1.04822	0.230798	-4.54172	5.58e-06	0.000617525	78	52	65	225	415	156	991	ENSG00000241781
ENST00000528990	389.89	1.0411	0.209788	-4.96262	6.95e-07	0.000129411	264	192	133	508	685	623	2405	ENSG00000149257	serpin peptidase inhibitor, clade H (heat shock protein 47), member 1, (collagen binding protein 1) [Source:HGNC Symbol;Acc:HGNC:1546]
ENST00000471445	448.077	1.03737	0.217281	-4.77431	1.8e-06	0.000263239	324	126	214	686	825	596	2771	ENSG00000072310	sterol regulatory element binding transcription factor 1 [Source:HGNC Symbol;Acc:HGNC:11289]
ENST00000423214	686.707	1.03323	0.216732	-4.76733	1.87e-06	0.00026911	508	273	229	876	1259	1099	4244	ENSG00000182871	collagen, type XVIII, alpha 1 [Source:HGNC Symbol;Acc:HGNC:2195]
ENST00000467308	475.527	1.03077	0.19088	-5.40009	6.66e-08	1.94e-05	266	163	365	651	716	796	2957	ENSG00000184281	tumor suppressing subtransferable candidate 4 [Source:HGNC Symbol;Acc:HGNC:12386]
ENST00000586194	537.147	1.03033	0.208655	-4.93793	7.9e-07	0.000140932	384	148	311	773	839	885	3340	ENSG00000063245	epsin 1 [Source:HGNC Symbol;Acc:HGNC:21604]
ENST00000477923	398.438	1.02855	0.171094	-6.01165	1.84e-09	1.04e-06	271	172	243	552	660	559	2457	ENSG00000130640	tubulin, gamma complex associated protein 2 [Source:HGNC Symbol;Acc:HGNC:18599]
ENST00000414172	881.219	1.02445	0.217901	-4.70145	2.58e-06	0.00034431	652	364	276	1288	1608	1244	5432	ENSG00000160326	solute carrier family 2 (facilitated glucose transporter), member 6 [Source:HGNC Symbol;Acc:HGNC:11011]
ENST00000539968	2584.11	1.02358	0.160352	-6.38331	1.73e-10	1.79e-07	1847	1095	1601	3406	4072	3941	15962	0	0
ENST00000585369	271.979	1.02227	0.214213	-4.77219	1.82e-06	0.00026508	158	74	187	343	480	450	1692	ENSG00000267263
ENST00000468249	183.4	1.02218	0.229187	-4.46001	8.2e-06	0.000840676	128	58	51	242	375	281	1135	ENSG00000177989	outer dense fiber of sperm tails 3B [Source:HGNC Symbol;Acc:HGNC:34388]
ENST00000585442	1349.05	1.01532	0.131586	-7.71606	1.2e-14	5.07e-11	878	691	878	1881	2123	1849	8300	ENSG00000127445	peptidylprolyl cis/trans isomerase, NIMA-interacting 1 [Source:HGNC Symbol;Acc:HGNC:8988]
ENST00000268876	691.808	1.01518	0.218374	-4.64881	3.34e-06	0.000420807	394	239	402	963	1538	716	4252	ENSG00000141161	unc-45 homolog B (C. elegans) [Source:HGNC Symbol;Acc:HGNC:14304]
ENST00000378449	691.808	1.01518	0.218374	-4.64881	3.34e-06	0.000420807	394	239	402	963	1538	716	4252	0	0
ENST00000433649	691.808	1.01518	0.218374	-4.64881	3.34e-06	0.000420807	394	239	402	963	1538	716	4252	0	0
ENST00000591110	273.089	1.01299	0.214953	-4.71263	2.45e-06	0.000328798	158	74	190	343	482	452	1699	ENSG00000267016
ENST00000493940	118.61	1.01051	0.214305	-4.71527	2.41e-06	0.000325272	58	41	84	142	213	199	737	ENSG00000142798	heparan sulfate proteoglycan 2 [Source:HGNC Symbol;Acc:HGNC:5273]
ENST00000598616	93.4588	1.00962	0.210938	-4.78633	1.7e-06	0.000252784	57	33	56	135	166	131	578	ENSG00000269151
ENST00000507607	211.615	1.00873	0.194501	-5.18623	2.15e-07	5.16e-05	115	76	163	306	328	325	1313	ENSG00000100258	lipase maturation factor 2 [Source:HGNC Symbol;Acc:HGNC:25096]
ENST00000363781	255.655	1.00749	0.219081	-4.59869	4.25e-06	0.000511617	145	63	179	330	444	432	1593	ENSG00000200651	Y RNA [Source:RFAM;Acc:RF00019]
ENST00000461104	149.91	1.00412	0.171405	-5.85815	4.68e-09	2.21e-06	86	74	101	211	233	220	925	ENSG00000160401	chromosome 9 open reading frame 117 [Source:HGNC Symbol;Acc:HGNC:27843]
ENST00000593972	496.512	1.00374	0.196617	-5.10507	3.31e-07	7.15e-05	348	169	309	709	844	690	3069	ENSG00000269858	egl-9 family hypoxia-inducible factor 2 [Source:HGNC Symbol;Acc:HGNC:14660]
ENST00000468484	431.259	0.998426	0.180444	-5.53316	3.15e-08	1.06e-05	323	172	249	611	655	656	2666	0	0
ENST00000579466	116.114	0.995668	0.196967	-5.055	4.3e-07	8.84e-05	80	56	55	179	177	169	716	ENSG00000153944	musashi RNA-binding protein 2 [Source:HGNC Symbol;Acc:HGNC:18585]
ENST00000575231	601.219	0.993848	0.150597	-6.5994	4.13e-11	5.06e-08	422	315	342	765	853	1016	3713	ENSG00000261884
ENST00000578684	5449.47	0.991503	0.194169	-5.1064	3.28e-07	7.13e-05	4328	2221	2565	7871	8950	7660	33595	ENSG00000141526	solute carrier family 16 (monocarboxylate transporter), member 3 [Source:HGNC Symbol;Acc:HGNC:10924]
ENST00000494852	2452.59	0.990522	0.18559	-5.33715	9.44e-08	2.59e-05	1939	953	1314	3552	3311	4136	15205	ENSG00000134871	collagen, type IV, alpha 2 [Source:HGNC Symbol;Acc:HGNC:2203]
ENST00000494298	936.81	0.989382	0.185261	-5.34047	9.27e-08	2.55e-05	727	356	528	1309	1355	1528	5803	ENSG00000164889	solute carrier family 4 (anion exchanger), member 2 [Source:HGNC Symbol;Acc:HGNC:11028]
ENST00000531173	504.402	0.982207	0.216351	-4.53988	5.63e-06	0.000621326	407	158	216	711	822	813	3127	ENSG00000104518	gasdermin D [Source:HGNC Symbol;Acc:HGNC:25697]
ENST00000374078	798.442	0.981507	0.21739	-4.51495	6.33e-06	0.000681689	606	204	430	1160	1338	1217	4955	ENSG00000125995	reactive oxygen species modulator 1 [Source:HGNC Symbol;Acc:HGNC:16185]
ENST00000341298	149.16	0.980346	0.220742	-4.44115	8.95e-06	0.000892078	105	38	83	213	251	237	927	ENSG00000179085	dolichyl-phosphate mannosyltransferase polypeptide 3 [Source:HGNC Symbol;Acc:HGNC:3007]
ENST00000583764	442.144	0.979984	0.200511	-4.88744	1.02e-06	0.000172068	329	152	256	551	661	799	2748	ENSG00000266737	microRNA 4691 [Source:HGNC Symbol;Acc:HGNC:41796]
ENST00000591864	909.524	0.97576	0.171408	-5.69262	1.25e-08	4.89e-06	610	390	619	1151	1542	1297	5609	ENSG00000092931	major facilitator superfamily domain containing 11 [Source:HGNC Symbol;Acc:HGNC:25458]
ENST00000419060	118.811	0.974189	0.17729	-5.49489	3.91e-08	1.28e-05	73	60	75	166	180	179	733	ENSG00000187024	peptidyl-tRNA hydrolase 1 homolog (S. cerevisiae) [Source:HGNC Symbol;Acc:HGNC:27039]
ENST00000541761	193.086	0.973259	0.195479	-4.97884	6.4e-07	0.000121802	117	70	142	255	310	303	1197	ENSG00000177169	unc-51 like autophagy activating kinase 1 [Source:HGNC Symbol;Acc:HGNC:12558]
ENST00000591276	243.26	0.971239	0.156301	-6.21389	5.17e-10	3.91e-07	166	123	151	360	357	341	1498	ENSG00000065268	WD repeat domain 18 [Source:HGNC Symbol;Acc:HGNC:17956]
ENST00000481187	583.89	0.97007	0.174272	-5.56642	2.6e-08	9.01e-06	443	241	352	819	873	879	3607	ENSG00000148362	chromosome 9 open reading frame 142 [Source:HGNC Symbol;Acc:HGNC:27849]
ENST00000464502	116.617	0.967042	0.186914	-5.17374	2.29e-07	5.41e-05	77	51	74	160	161	200	723	ENSG00000174963	Zic family member 4 [Source:HGNC Symbol;Acc:HGNC:20393]
ENST00000567189	516.638	0.967033	0.224855	-4.30069	1.7e-05	0.00142129	402	175	175	677	1024	735	3188	ENSG00000103855	CD276 molecule [Source:HGNC Symbol;Acc:HGNC:19137]
ENST00000488678	573.41	0.967012	0.173516	-5.57303	2.5e-08	8.77e-06	436	240	344	805	859	857	3541	0	0
ENST00000464824	206.367	0.959907	0.213556	-4.49487	6.96e-06	0.000737783	148	61	123	297	352	297	1278	ENSG00000143537	ADAM metallopeptidase domain 15 [Source:HGNC Symbol;Acc:HGNC:193]
ENST00000504236	432.044	0.959043	0.196292	-4.8858	1.03e-06	0.000173038	334	151	254	659	627	650	2675	ENSG00000172932	ankyrin repeat domain 13 family, member D [Source:HGNC Symbol;Acc:HGNC:27880]
ENST00000469922	79.7942	0.957992	0.206807	-4.63229	3.62e-06	0.000447484	48	35	48	98	132	133	494	ENSG00000242612	2,4-dienoyl CoA reductase 2, peroxisomal [Source:HGNC Symbol;Acc:HGNC:2754]
ENST00000567316	107.216	0.955968	0.2087	-4.58058	4.64e-06	0.000544126	63	35	79	161	161	167	666	ENSG00000174177	cytosolic thiouridylase subunit 2 homolog (S. pombe) [Source:HGNC Symbol;Acc:HGNC:28005]
ENST00000505237	78.5085	0.951905	0.22245	-4.27918	1.88e-05	0.0015411	58	30	30	111	122	136	487	ENSG00000004399	plexin D1 [Source:HGNC Symbol;Acc:HGNC:9107]
ENST00000245812	184.533	0.950867	0.213927	-4.44482	8.8e-06	0.000882321	145	75	74	255	295	297	1141	ENSG00000125652	alkB, alkylation repair homolog 7 (E. coli) [Source:HGNC Symbol;Acc:HGNC:21306]
ENST00000498971	73.9911	0.947989	0.22627	-4.18963	2.79e-05	0.00207775	46	37	23	102	136	112	456	ENSG00000170458	CD14 molecule [Source:HGNC Symbol;Acc:HGNC:1628]
ENST00000380320	1496.14	0.945736	0.224363	-4.2152	2.5e-05	0.00190887	1019	810	357	2105	2470	2466	9227	ENSG00000138080	elastin microfibril interfacer 1 [Source:HGNC Symbol;Acc:HGNC:19880]
ENST00000585513	7068.12	0.938873	0.175463	-5.35083	8.76e-08	2.42e-05	4698	3239	4814	10679	11913	8065	43408	ENSG00000095752	interleukin 11 [Source:HGNC Symbol;Acc:HGNC:5966]
ENST00000598166	75.7054	0.937985	0.230392	-4.07126	4.68e-05	0.00306135	54	24	25	98	147	121	469	ENSG00000090006	latent transforming growth factor beta binding protein 4 [Source:HGNC Symbol;Acc:HGNC:6717]
ENST00000559983	915.217	0.936617	0.180686	-5.18367	2.18e-07	5.19e-05	735	385	515	1306	1347	1361	5649	ENSG00000185033	sema domain, immunoglobulin domain (Ig), transmembrane domain (TM) and short cytoplasmic domain, (semaphorin) 4B [Source:HGNC Symbol;Acc:HGNC:10730]
ENST00000547307	769.51	0.935943	0.161441	-5.79742	6.73e-09	2.95e-06	596	372	443	1022	1096	1219	4748	0	0
ENST00000547805	769.51	0.935943	0.161441	-5.79742	6.73e-09	2.95e-06	596	372	443	1022	1096	1219	4748	0	0
ENST00000368567	893.233	0.93582	0.149788	-6.24762	4.17e-10	3.23e-07	512	531	612	1151	1460	1217	5483	ENSG00000177954	ribosomal protein S27 [Source:HGNC Symbol;Acc:HGNC:10416]
ENST00000572467	3115.22	0.932646	0.138703	-6.72403	1.77e-11	2.38e-08	2237	1502	2144	3991	4652	4679	19205	ENSG00000103426	CORO7-PAM16 readthrough [Source:HGNC Symbol;Acc:HGNC:44424]
ENST00000588762	85.4168	0.931739	0.207186	-4.49711	6.89e-06	0.000732092	40	40	63	110	137	139	529	ENSG00000167925	GH3 domain containing [Source:HGNC Symbol;Acc:HGNC:24438]
ENST00000536781	162.61	0.930551	0.16188	-5.74841	9.01e-09	3.72e-06	99	87	113	245	209	251	1004	ENSG00000182985	cell adhesion molecule 1 [Source:HGNC Symbol;Acc:HGNC:5951]
ENST00000338850	493.021	0.92835	0.150754	-6.15804	7.36e-10	5.02e-07	291	286	340	655	792	663	3027	ENSG00000133318	reticulon 3 [Source:HGNC Symbol;Acc:HGNC:10469]
ENST00000527091	320.96	0.925974	0.197454	-4.68958	2.74e-06	0.000359046	259	122	176	461	464	504	1986	ENSG00000165915	solute carrier family 39 (zinc transporter), member 13 [Source:HGNC Symbol;Acc:HGNC:20859]
ENST00000603274	7869.04	0.924312	0.204546	-4.51885	6.22e-06	0.000671774	4407	2576	6605	11060	13537	10507	48692	ENSG00000271581
ENST00000539594	577.74	0.921962	0.195761	-4.70962	2.48e-06	0.000332963	367	198	456	843	895	818	3577	ENSG00000173153	estrogen-related receptor alpha [Source:HGNC Symbol;Acc:HGNC:3471]
ENST00000462007	243.669	0.920834	0.188043	-4.89694	9.73e-07	0.000165782	149	160	117	313	334	429	1502	ENSG00000244086	ribosomal protein S20 pseudogene 35 [Source:HGNC Symbol;Acc:HGNC:36929]
ENST00000521185	265.958	0.920596	0.179357	-5.13275	2.86e-07	6.42e-05	199	127	153	381	417	359	1636	ENSG00000186918	zinc finger protein 395 [Source:HGNC Symbol;Acc:HGNC:18737]
ENST00000417424	371.14	0.919735	0.1814	-5.0702	3.97e-07	8.27e-05	251	236	171	504	522	599	2283	ENSG00000100359	small G protein signaling modulator 3 [Source:HGNC Symbol;Acc:HGNC:25228]
ENST00000602004	401.934	0.916417	0.207419	-4.41818	9.95e-06	0.000962565	263	121	305	557	637	611	2494	ENSG00000130669	p21 protein (Cdc42/Rac)-activated kinase 4 [Source:HGNC Symbol;Acc:HGNC:16059]
ENST00000487034	577.088	0.914367	0.177399	-5.15429	2.55e-07	5.85e-05	365	242	451	729	927	851	3565	ENSG00000167526	ribosomal protein L13 [Source:HGNC Symbol;Acc:HGNC:10303]
ENST00000308874	133.477	0.911517	0.230428	-3.95575	7.63e-05	0.00431534	96	30	63	196	267	174	826	ENSG00000172889	EGF-like-domain, multiple 7 [Source:HGNC Symbol;Acc:HGNC:20594]
ENST00000535284	159.483	0.911308	0.183614	-4.96316	6.94e-07	0.000129249	104	80	103	201	204	297	989	ENSG00000140853	NLR family, CARD domain containing 5 [Source:HGNC Symbol;Acc:HGNC:29933]
ENST00000215565	1918.28	0.911051	0.169668	-5.36961	7.89e-08	2.23e-05	1474	803	1276	2543	2891	2854	11841	ENSG00000099795	NADH dehydrogenase (ubiquinone) 1 beta subcomplex, 7, 18kDa [Source:HGNC Symbol;Acc:HGNC:7702]
ENST00000450885	100.516	0.908826	0.210621	-4.31498	1.6e-05	0.00136683	58	42	69	111	162	182	624	ENSG00000243679
ENST00000430507	320.827	0.908709	0.19595	-4.63745	3.53e-06	0.000439581	177	127	266	395	515	508	1988	0	0
ENST00000370177	1271.31	0.907171	0.196929	-4.60658	4.09e-06	0.000496987	1039	545	643	1644	2162	1793	7826	ENSG00000125534	pancreatic progenitor cell differentiation and proliferation factor [Source:HGNC Symbol;Acc:HGNC:16142]
ENST00000469685	806.594	0.905772	0.142261	-6.36698	1.93e-10	1.88e-07	548	498	477	1066	1227	1131	4947	ENSG00000243859	ribosomal protein L5 pseudogene 17 [Source:HGNC Symbol;Acc:HGNC:36605]
ENST00000595756	964.785	0.905175	0.189399	-4.7792	1.76e-06	0.000258463	676	365	700	1256	1626	1331	5954	ENSG00000051128	homer homolog 3 (Drosophila) [Source:HGNC Symbol;Acc:HGNC:17514]
ENST00000498385	922.323	0.903801	0.20102	-4.49607	6.92e-06	0.000734568	620	448	531	1111	1851	1090	5651	ENSG00000240972	macrophage migration inhibitory factor (glycosylation-inhibiting factor) [Source:HGNC Symbol;Acc:HGNC:7097]
ENST00000407800	1053.52	0.903454	0.162071	-5.57443	2.48e-08	8.73e-06	752	458	771	1432	1599	1485	6497	ENSG00000128626	mitochondrial ribosomal protein S12 [Source:HGNC Symbol;Acc:HGNC:10380]
ENST00000432336	125.223	0.902007	0.226583	-3.98091	6.87e-05	0.00399526	85	29	78	171	223	192	778	ENSG00000136213	carbohydrate (chondroitin 4) sulfotransferase 12 [Source:HGNC Symbol;Acc:HGNC:17423]
ENST00000586656	1774.28	0.901503	0.138723	-6.49858	8.11e-11	9.29e-08	1225	907	1270	2261	2761	2490	10914	ENSG00000115268	ribosomal protein S15 [Source:HGNC Symbol;Acc:HGNC:10388]
ENST00000552316	11018.4	0.901408	0.13405	-6.7244	1.76e-11	2.38e-08	7291	7316	6313	14783	15478	16430	67611	ENSG00000088986	dynein, light chain, LC8-type 1 [Source:HGNC Symbol;Acc:HGNC:15476]
ENST00000598959	858.431	0.901255	0.191931	-4.69572	2.66e-06	0.000351433	544	318	687	1117	1417	1224	5307	ENSG00000105373	glioma tumor suppressor candidate region gene 2 [Source:HGNC Symbol;Acc:HGNC:4333]
ENST00000414333	889.411	0.900637	0.219233	-4.10812	3.99e-05	0.00271296	751	269	423	1129	1539	1395	5506	ENSG00000204642	major histocompatibility complex, class I, F [Source:HGNC Symbol;Acc:HGNC:4963]
ENST00000608763	425.805	0.900552	0.183746	-4.90106	9.53e-07	0.000164166	280	169	330	599	668	583	2629	ENSG00000183087	growth arrest-specific 6 [Source:HGNC Symbol;Acc:HGNC:4168]
ENST00000554036	72.6675	0.900241	0.206788	-4.35345	1.34e-05	0.00119429	44	35	45	93	99	135	451	ENSG00000215256	DHRS4 antisense RNA 1 [Source:HGNC Symbol;Acc:HGNC:23175]
ENST00000570425	109.343	0.90015	0.202023	-4.45567	8.36e-06	0.000851053	73	42	76	140	165	182	678	ENSG00000059122	FLYWCH-type zinc finger 1 [Source:HGNC Symbol;Acc:HGNC:25404]
ENST00000567504	615.542	0.899977	0.185806	-4.84364	1.27e-06	0.00020328	380	234	512	835	889	966	3816	ENSG00000065054	solute carrier family 9, subfamily A (NHE3, cation proton antiporter 3), member 3 regulator 2 [Source:HGNC Symbol;Acc:HGNC:11076]
ENST00000567968	262.347	0.899916	0.198769	-4.52745	5.97e-06	0.000650155	187	89	189	376	384	401	1626	ENSG00000224888
ENST00000527370	1663.23	0.899039	0.196648	-4.57181	4.84e-06	0.000555177	1375	612	963	2320	2611	2387	10268	ENSG00000110697	phosphatidylinositol transfer protein, membrane-associated 1 [Source:HGNC Symbol;Acc:HGNC:9003]
ENST00000594438	79.0027	0.898715	0.203591	-4.41432	1.01e-05	0.000972807	56	38	42	109	116	127	488	ENSG00000105255	fibronectin type III and SPRY domain containing 1 [Source:HGNC Symbol;Acc:HGNC:13745]
ENST00000528047	178.271	0.898385	0.205049	-4.38131	1.18e-05	0.00109093	145	77	84	270	252	273	1101	ENSG00000167700	major facilitator superfamily domain containing 3 [Source:HGNC Symbol;Acc:HGNC:25157]
ENST00000590097	277.39	0.898142	0.183102	-4.90514	9.34e-07	0.000161696	193	121	192	348	460	396	1710	ENSG00000123143	protein kinase N1 [Source:HGNC Symbol;Acc:HGNC:9405]
ENST00000592400	377.283	0.895655	0.207765	-4.31091	1.63e-05	0.00137894	299	125	226	622	546	515	2333	ENSG00000267735
ENST00000590603	616.971	0.895309	0.202668	-4.41762	9.98e-06	0.00096282	493	224	362	804	1049	875	3807	ENSG00000125753	vasodilator-stimulated phosphoprotein [Source:HGNC Symbol;Acc:HGNC:12652]
ENST00000566162	207.165	0.894515	0.205642	-4.34987	1.36e-05	0.00120869	110	75	177	306	317	299	1284	ENSG00000007516	BAI1-associated protein 3 [Source:HGNC Symbol;Acc:HGNC:948]
ENST00000526832	586.876	0.8941	0.200011	-4.47026	7.81e-06	0.000811883	335	211	499	742	946	905	3638	ENSG00000180900	scribbled planar cell polarity protein [Source:HGNC Symbol;Acc:HGNC:30377]
ENST00000589063	1048.8	0.892453	0.153203	-5.82531	5.7e-09	2.57e-06	764	491	743	1387	1600	1474	6459	ENSG00000161091	major facilitator superfamily domain containing 12 [Source:HGNC Symbol;Acc:HGNC:28299]
ENST00000494303	269.226	0.89195	0.176116	-5.06457	4.09e-07	8.49e-05	192	136	168	394	301	477	1668	ENSG00000240674
ENST00000301012	490.422	0.891575	0.149899	-5.94785	2.72e-09	1.41e-06	343	232	363	667	715	703	3023	ENSG00000167508	mevalonate (diphospho) decarboxylase [Source:HGNC Symbol;Acc:HGNC:7529]
ENST00000525461	162.832	0.89126	0.193021	-4.61741	3.89e-06	0.000476467	124	85	80	218	243	253	1003	ENSG00000254578
ENST00000526055	1781.69	0.889196	0.183212	-4.85337	1.21e-06	0.000195848	1456	933	839	2518	2560	2656	10962	ENSG00000214063	tetraspanin 4 [Source:HGNC Symbol;Acc:HGNC:11859]
ENST00000468964	337.328	0.88789	0.232084	-3.82572	0.00013039	0.00632731	281	79	95	486	631	520	2092	ENSG00000151651	ADAM metallopeptidase domain 8 [Source:HGNC Symbol;Acc:HGNC:215]
ENST00000527214	487.202	0.8873	0.201436	-4.40488	1.06e-05	0.00100688	411	213	228	702	744	704	3002	ENSG00000173442	EH domain binding protein 1-like 1 [Source:HGNC Symbol;Acc:HGNC:30682]
ENST00000314133	6276.62	0.887165	0.18832	-4.71095	2.47e-06	0.000331166	5375	2727	3255	8904	9140	9299	38700	ENSG00000176340	cytochrome c oxidase subunit VIIIA (ubiquitous) [Source:HGNC Symbol;Acc:HGNC:2294]
ENST00000403000	167.98	0.885217	0.192804	-4.59127	4.41e-06	0.000524079	127	91	81	226	250	259	1034	ENSG00000187954	cysteine/histidine-rich 1 [Source:HGNC Symbol;Acc:HGNC:17806]
ENST00000306634	142.305	0.8846	0.178522	-4.95513	7.23e-07	0.000132448	94	88	78	203	205	206	874	ENSG00000169253
ENST00000602821	83.8497	0.882038	0.227905	-3.8702	0.000108745	0.00554924	44	20	65	129	138	126	522	ENSG00000102977	adrenocortical dysplasia homolog (mouse) [Source:HGNC Symbol;Acc:HGNC:25070]
ENST00000531423	101.787	0.881326	0.191027	-4.61361	3.96e-06	0.000483814	71	47	66	139	137	170	630	ENSG00000167702	kinesin family member C2 [Source:HGNC Symbol;Acc:HGNC:29530]
ENST00000581277	110.422	0.879483	0.18071	-4.86681	1.13e-06	0.000185812	68	61	74	172	141	165	681	ENSG00000265395	microRNA 3944 [Source:HGNC Symbol;Acc:HGNC:38898]
ENST00000594999	436.605	0.879463	0.187348	-4.69427	2.68e-06	0.000353165	317	233	241	585	760	539	2675	ENSG00000130312	mitochondrial ribosomal protein L34 [Source:HGNC Symbol;Acc:HGNC:14488]
ENST00000582361	75.329	0.877741	0.232111	-3.78155	0.000155854	0.00719291	40	38	22	82	173	108	463	0	0
ENST00000591169	339.172	0.876702	0.157347	-5.57179	2.52e-08	8.81e-06	247	167	233	463	508	469	2087	ENSG00000180448	histocompatibility (minor) HA-1 [Source:HGNC Symbol;Acc:HGNC:17102]
ENST00000489808	659.124	0.875783	0.202786	-4.31875	1.57e-05	0.00134839	537	252	376	922	1118	853	4058	ENSG00000196411	EPH receptor B4 [Source:HGNC Symbol;Acc:HGNC:3395]
ENST00000445045	127.413	0.874781	0.228709	-3.82487	0.00013084	0.0063391	94	28	72	191	220	186	791	ENSG00000099899	tRNA methyltransferase 2 homolog A (S. cerevisiae) [Source:HGNC Symbol;Acc:HGNC:24974]
ENST00000543305	1010.62	0.873204	0.191444	-4.56114	5.09e-06	0.000573933	760	360	734	1358	1523	1518	6253	0	0
ENST00000488903	186.354	0.872416	0.208382	-4.18661	2.83e-05	0.00209796	141	101	77	273	299	253	1144	ENSG00000143641	polypeptide N-acetylgalactosaminyltransferase 2 [Source:HGNC Symbol;Acc:HGNC:4124]
ENST00000481032	178.072	0.871053	0.213072	-4.08806	4.35e-05	0.00290372	147	64	93	251	234	317	1106	ENSG00000163702	interleukin 17 receptor C [Source:HGNC Symbol;Acc:HGNC:18358]
ENST00000490554	1597.84	0.870695	0.19059	-4.56841	4.91e-06	0.000558323	1219	574	1147	2212	2434	2289	9875	ENSG00000176619	lamin B2 [Source:HGNC Symbol;Acc:HGNC:6638]
ENST00000531112	180.788	0.87042	0.210805	-4.12904	3.64e-05	0.0025295	114	59	142	281	281	242	1119	ENSG00000099849	Ras association (RalGDS/AF-6) domain family (N-terminal) member 7 [Source:HGNC Symbol;Acc:HGNC:1166]
ENST00000609188	945.788	0.868238	0.129641	-6.69723	2.12e-11	2.77e-08	662	478	720	1374	1219	1378	5831	ENSG00000101246	ADP-ribosylation factor related protein 1 [Source:HGNC Symbol;Acc:HGNC:662]
ENST00000409687	1173	0.868185	0.173354	-5.00816	5.5e-07	0.00010756	931	667	584	1663	1671	1688	7204	ENSG00000186193	suppressor APC domain containing 2 [Source:HGNC Symbol;Acc:HGNC:28055]
ENST00000475288	120.794	0.867565	0.189508	-4.57798	4.69e-06	0.00054829	84	62	74	158	194	171	743	ENSG00000185619	polycomb group ring finger 3 [Source:HGNC Symbol;Acc:HGNC:10066]
ENST00000475167	3583.89	0.867211	0.162063	-5.35107	8.74e-08	2.42e-05	2845	1634	2372	4777	5355	5088	22071	ENSG00000169100	solute carrier family 25 (mitochondrial carrier; adenine nucleotide translocator), member 6 [Source:HGNC Symbol;Acc:HGNC:10992]
ENST00000487172	839.719	0.866145	0.192864	-4.49096	7.09e-06	0.000750177	723	360	442	1164	1204	1289	5182	ENSG00000106333	procollagen C-endopeptidase enhancer [Source:HGNC Symbol;Acc:HGNC:8738]
ENST00000420716	603.001	0.866073	0.147695	-5.86394	4.52e-09	2.15e-06	403	324	440	727	939	876	3709	ENSG00000061938	tyrosine kinase, non-receptor, 2 [Source:HGNC Symbol;Acc:HGNC:19297]
ENST00000481137	341.961	0.865632	0.213749	-4.04977	5.13e-05	0.00324903	203	100	291	494	498	541	2127	ENSG00000171608	phosphatidylinositol-4,5-bisphosphate 3-kinase, catalytic subunit delta [Source:HGNC Symbol;Acc:HGNC:8977]
ENST00000535926	1575.78	0.865618	0.170413	-5.07953	3.78e-07	7.92e-05	1181	693	1117	2212	2458	2035	9696	ENSG00000123989	chondroitin polymerizing factor [Source:HGNC Symbol;Acc:HGNC:24291]
ENST00000369102	574.804	0.865288	0.160993	-5.37469	7.67e-08	2.19e-05	424	329	338	730	908	797	3526	ENSG00000118292	chromosome 1 open reading frame 54 [Source:HGNC Symbol;Acc:HGNC:26258]
ENST00000301323	684.228	0.864969	0.181331	-4.77011	1.84e-06	0.000266571	515	271	496	872	1005	1073	4232	ENSG00000160957	RecQ protein-like 4 [Source:HGNC Symbol;Acc:HGNC:9949]
ENST00000525255	674.291	0.864854	0.179386	-4.82119	1.43e-06	0.000218735	532	278	454	958	997	939	4158	0	0
ENST00000416076	248.743	0.864415	0.17104	-5.05386	4.33e-07	8.88e-05	175	110	187	349	357	357	1535	ENSG00000225761
ENST00000565134	772.318	0.863212	0.183655	-4.70018	2.6e-06	0.000345715	598	298	547	1036	1123	1173	4775	ENSG00000095906	nucleotide binding protein 2 [Source:HGNC Symbol;Acc:HGNC:8042]
ENST00000533747	210.595	0.86225	0.199122	-4.33026	1.49e-05	0.0012916	159	76	146	281	304	339	1305	ENSG00000105135	ilvB (bacterial acetolactate synthase)-like [Source:HGNC Symbol;Acc:HGNC:6041]
ENST00000529768	2530.88	0.862131	0.18446	-4.6738	2.96e-06	0.00038205	1906	952	1877	3331	3824	3754	15644	ENSG00000023191	ribonuclease/angiogenin inhibitor 1 [Source:HGNC Symbol;Acc:HGNC:10074]
ENST00000425018	329.456	0.861798	0.163874	-5.2589	1.45e-07	3.69e-05	244	150	237	453	426	527	2037	ENSG00000128159	tubulin, gamma complex associated protein 6 [Source:HGNC Symbol;Acc:HGNC:18127]
ENST00000322028	3123.78	0.861156	0.185551	-4.64108	3.47e-06	0.000433681	2325	1153	2364	4069	4543	4886	19340	ENSG00000177700	polymerase (RNA) II (DNA directed) polypeptide L, 7.6kDa [Source:HGNC Symbol;Acc:HGNC:9199]
ENST00000591249	579.703	0.860824	0.19642	-4.38257	1.17e-05	0.00108709	425	211	423	695	920	914	3588	ENSG00000099624	ATP synthase, H+ transporting, mitochondrial F1 complex, delta subunit [Source:HGNC Symbol;Acc:HGNC:837]
ENST00000582295	512.815	0.859234	0.211418	-4.06416	4.82e-05	0.00312537	417	167	310	804	810	657	3165	ENSG00000173918	C1q and tumor necrosis factor related protein 1 [Source:HGNC Symbol;Acc:HGNC:14324]
ENST00000376105	2522.71	0.858038	0.145307	-5.90502	3.53e-09	1.71e-06	1835	1233	1862	3084	3731	3802	15547	ENSG00000125968	inhibitor of DNA binding 1, dominant negative helix-loop-helix protein [Source:HGNC Symbol;Acc:HGNC:5360]
ENST00000453304	457.588	0.857672	0.209528	-4.09335	4.25e-05	0.0028584	177	345	260	630	573	839	2824	ENSG00000182168	unc-5 homolog C (C. elegans) [Source:HGNC Symbol;Acc:HGNC:12569]
ENST00000406213	1410.45	0.856773	0.207746	-4.12414	3.72e-05	0.00256477	953	621	909	1650	2914	1598	8645	ENSG00000218537	MIF antisense RNA 1 [Source:HGNC Symbol;Acc:HGNC:27669]
ENST00000525368	431.188	0.856595	0.210102	-4.07703	4.56e-05	0.00300332	293	277	166	550	750	604	2640	ENSG00000110057	unc-93 homolog B1 (C. elegans) [Source:HGNC Symbol;Acc:HGNC:13481]
ENST00000591969	779.501	0.855423	0.163804	-5.22223	1.77e-07	4.4e-05	556	343	604	989	1101	1225	4818	ENSG00000161847	ribonucleoprotein, PTB-binding 1 [Source:HGNC Symbol;Acc:HGNC:30296]
ENST00000503363	264.056	0.852783	0.199512	-4.27436	1.92e-05	0.00156591	196	93	192	360	399	394	1634	ENSG00000114554	plexin A1 [Source:HGNC Symbol;Acc:HGNC:9099]
ENST00000497304	732.088	0.852561	0.169301	-5.03578	4.76e-07	9.58e-05	587	320	493	1042	983	1094	4519	ENSG00000127054	cleavage and polyadenylation specific factor 3-like [Source:HGNC Symbol;Acc:HGNC:26052]
ENST00000559254	1000.61	0.851492	0.169284	-5.02995	4.91e-07	9.85e-05	748	637	497	1421	1337	1503	6143	ENSG00000259746	heat shock 10kDa protein 1 pseudogene 3 [Source:HGNC Symbol;Acc:HGNC:49322]
ENST00000406904	793.615	0.851221	0.184285	-4.61906	3.85e-06	0.00047318	618	311	562	1116	1185	1105	4897	ENSG00000160446	zinc finger, DHHC-type containing 12 [Source:HGNC Symbol;Acc:HGNC:19159]
ENST00000551158	67.5238	0.849799	0.232216	-3.65952	0.000252693	0.0101296	53	20	20	108	119	98	418	ENSG00000172819	retinoic acid receptor, gamma [Source:HGNC Symbol;Acc:HGNC:9866]
ENST00000588480	413.347	0.849007	0.191014	-4.44474	8.8e-06	0.000882321	298	154	318	535	602	653	2560	ENSG00000267283
ENST00000538062	105.137	0.848245	0.205892	-4.11985	3.79e-05	0.00260448	83	42	62	152	150	161	650	ENSG00000256967
ENST00000397489	216.287	0.847264	0.195763	-4.32801	1.5e-05	0.00130207	118	92	189	307	326	305	1337	0	0
ENST00000470559	253.825	0.847116	0.198454	-4.26858	1.97e-05	0.00159968	195	147	113	320	374	413	1562	ENSG00000171703	transcription elongation factor A (SII), 2 [Source:HGNC Symbol;Acc:HGNC:11614]
ENST00000428347	597.491	0.846844	0.184464	-4.59083	4.41e-06	0.000524079	508	274	333	845	847	874	3681	ENSG00000149761	nudix (nucleoside diphosphate linked moiety X)-type motif 22 [Source:HGNC Symbol;Acc:HGNC:28189]
ENST00000363214	337.785	0.846831	0.183146	-4.62381	3.77e-06	0.000463852	228	135	276	466	468	518	2091	ENSG00000200084	small nucleolar RNA, C/D box 68 [Source:HGNC Symbol;Acc:HGNC:32729]
ENST00000577061	310.003	0.845955	0.169827	-4.98128	6.32e-07	0.000120462	241	140	213	445	423	450	1912	ENSG00000263218
ENST00000265500	674.333	0.84589	0.141191	-5.99111	2.08e-09	1.15e-06	486	397	436	923	1009	882	4133	0	0
ENST00000598768	252.224	0.845485	0.207667	-4.07135	4.67e-05	0.00306135	162	93	196	347	443	314	1555	ENSG00000183207	RuvB-like AAA ATPase 2 [Source:HGNC Symbol;Acc:HGNC:10475]
ENST00000270824	211.675	0.843902	0.198899	-4.24287	2.21e-05	0.00173914	147	103	134	249	386	281	1300	ENSG00000142694	eva-1 homolog B (C. elegans) [Source:HGNC Symbol;Acc:HGNC:25558]
ENST00000513063	430.396	0.841914	0.186451	-4.51547	6.32e-06	0.000680764	350	223	226	531	667	650	2647	ENSG00000213347	MAX dimerization protein 3 [Source:HGNC Symbol;Acc:HGNC:14008]
ENST00000315323	387.608	0.840892	0.19355	-4.34457	1.4e-05	0.00122579	301	224	181	567	597	505	2375	ENSG00000180340	frizzled class receptor 2 [Source:HGNC Symbol;Acc:HGNC:4040]
ENST00000567985	215.028	0.84065	0.196614	-4.27564	1.91e-05	0.00156015	148	89	159	298	358	272	1324	ENSG00000102901	centromere protein T [Source:HGNC Symbol;Acc:HGNC:25787]
ENST00000504138	926.988	0.840339	0.159249	-5.27688	1.31e-07	3.41e-05	738	471	587	1166	1390	1349	5701	ENSG00000127418	fibroblast growth factor receptor-like 1 [Source:HGNC Symbol;Acc:HGNC:3693]
ENST00000593036	630.019	0.840062	0.142192	-5.90793	3.46e-09	1.7e-06	448	323	473	812	931	889	3876	ENSG00000099804	cell division cycle 34 [Source:HGNC Symbol;Acc:HGNC:1734]
ENST00000563194	1804.63	0.837561	0.175872	-4.76232	1.91e-06	0.000272882	1398	984	1035	1982	2899	2796	11094	ENSG00000140988	ribosomal protein S2 [Source:HGNC Symbol;Acc:HGNC:10404]
ENST00000520554	615.773	0.837547	0.172276	-4.86167	1.16e-06	0.000189364	405	306	471	816	1022	761	3781	ENSG00000228624
ENST00000360564	542.284	0.836651	0.185313	-4.51481	6.34e-06	0.000681689	460	248	309	725	801	797	3340	ENSG00000198598	matrix metallopeptidase 17 (membrane-inserted) [Source:HGNC Symbol;Acc:HGNC:7163]
ENST00000569197	678.423	0.836367	0.185135	-4.51761	6.25e-06	0.000675093	485	262	541	898	898	1123	4207	ENSG00000140983	ras homolog family member T2 [Source:HGNC Symbol;Acc:HGNC:21169]
ENST00000577847	211.416	0.833751	0.220953	-3.77343	0.000161018	0.00735907	113	67	181	283	385	279	1308	ENSG00000266677
ENST00000546516	362.996	0.833246	0.201374	-4.13781	3.51e-05	0.00246403	253	128	287	452	499	637	2256	ENSG00000161996	WD repeat domain 90 [Source:HGNC Symbol;Acc:HGNC:26960]
ENST00000602848	224.413	0.833128	0.15934	-5.22863	1.71e-07	4.26e-05	170	119	147	298	315	332	1381	ENSG00000177380	protein tyrosine phosphatase, receptor type, f polypeptide (PTPRF), interacting protein (liprin), alpha 3 [Source:HGNC Symbol;Acc:HGNC:9247]
ENST00000476333	864.291	0.832924	0.197557	-4.21612	2.49e-05	0.00190644	655	528	380	999	1377	1368	5307	ENSG00000231925	TAP binding protein (tapasin) [Source:HGNC Symbol;Acc:HGNC:11566]
ENST00000512634	1057.08	0.832915	0.13481	-6.17842	6.47e-10	4.59e-07	738	576	789	1319	1597	1476	6495	ENSG00000248980
ENST00000464664	125.602	0.831424	0.214858	-3.86964	0.000108996	0.00555976	105	50	63	205	161	193	777	ENSG00000274559
ENST00000524507	360.802	0.830995	0.141855	-5.85804	4.68e-09	2.21e-06	253	193	269	484	446	582	2227	ENSG00000160613	proprotein convertase subtilisin/kexin type 7 [Source:HGNC Symbol;Acc:HGNC:8748]
ENST00000526339	2628.02	0.830608	0.150692	-5.51195	3.55e-08	1.18e-05	2068	1331	1770	3162	3645	4228	16204	ENSG00000110717	NADH dehydrogenase (ubiquinone) Fe-S protein 8, 23kDa (NADH-coenzyme Q reductase) [Source:HGNC Symbol;Acc:HGNC:7715]
ENST00000471270	1109.01	0.829754	0.18151	-4.57139	4.85e-06	0.00055578	952	489	665	1493	1556	1685	6840	ENSG00000143774	guanylate kinase 1 [Source:HGNC Symbol;Acc:HGNC:4693]
ENST00000586242	2230.16	0.826906	0.173789	-4.75809	1.95e-06	0.00027769	1857	1058	1369	2963	3440	3018	13705	ENSG00000030582	granulin [Source:HGNC Symbol;Acc:HGNC:4601]
ENST00000535431	6812.12	0.826682	0.182724	-4.52421	6.06e-06	0.000659029	5970	3292	3611	9469	9655	9920	41917	ENSG00000256100	Uncharacterized protein {ECO:0000313|Ensembl:ENSP00000475957} [Source:UniProtKB/TrEMBL;Acc:U3KQK5]
ENST00000592071	172.955	0.825964	0.228504	-3.61467	0.000300734	0.0114847	73	51	154	209	329	258	1074	ENSG00000105364	mitochondrial ribosomal protein L4 [Source:HGNC Symbol;Acc:HGNC:14276]
ENST00000370692	1071.23	0.824689	0.185516	-4.44539	8.77e-06	0.000881085	913	465	650	1440	1627	1500	6595	0	0
ENST00000599962	126.095	0.823041	0.215091	-3.82648	0.00012999	0.00631539	106	50	64	206	161	193	780	ENSG00000234289	H2B histone family, member S (pseudogene) [Source:HGNC Symbol;Acc:HGNC:4762]
ENST00000469039	233.522	0.823025	0.196048	-4.19808	2.69e-05	0.00202385	186	93	156	310	299	404	1448	ENSG00000116337	adenosine monophosphate deaminase 2 [Source:HGNC Symbol;Acc:HGNC:469]
ENST00000609490	202.915	0.822194	0.200115	-4.10862	3.98e-05	0.00271011	124	84	168	234	321	325	1256	0	0
ENST00000596494	1426.57	0.821307	0.189806	-4.32709	1.51e-05	0.00130567	1215	739	708	1925	2224	1943	8754	ENSG00000105701	FK506 binding protein 8, 38kDa [Source:HGNC Symbol;Acc:HGNC:3724]
ENST00000556986	472.107	0.821084	0.13743	-5.97456	2.31e-09	1.24e-06	355	248	340	642	649	670	2904	ENSG00000126214	kinesin light chain 1 [Source:HGNC Symbol;Acc:HGNC:6387]
ENST00000413081	196.174	0.820917	0.223007	-3.68113	0.000232204	0.00955824	140	52	141	248	336	300	1217	ENSG00000182095	trinucleotide repeat containing 18 [Source:HGNC Symbol;Acc:HGNC:11962]
ENST00000563029	446.263	0.818538	0.174519	-4.69026	2.73e-06	0.000358231	368	209	284	586	650	651	2748	ENSG00000167969	enoyl-CoA delta isomerase 1 [Source:HGNC Symbol;Acc:HGNC:2703]
ENST00000579751	618.969	0.818138	0.154315	-5.30174	1.15e-07	3.06e-05	499	310	412	838	857	893	3809	ENSG00000178927	chromosome 17 open reading frame 62 [Source:HGNC Symbol;Acc:HGNC:28672]
ENST00000590550	2425.22	0.816967	0.206344	-3.95924	7.52e-05	0.0042724	1659	756	2056	3244	3659	3665	15039	ENSG00000071655	methyl-CpG binding domain protein 3 [Source:HGNC Symbol;Acc:HGNC:6918]
ENST00000484886	395.328	0.816449	0.152321	-5.36007	8.32e-08	2.34e-05	288	256	230	552	541	556	2423	ENSG00000115234	sorting nexin 17 [Source:HGNC Symbol;Acc:HGNC:14979]
ENST00000511643	371.814	0.815844	0.210683	-3.87238	0.000107776	0.00552764	314	177	169	556	404	685	2305	ENSG00000163682	ribosomal protein L9 [Source:HGNC Symbol;Acc:HGNC:10369]
ENST00000563296	171.795	0.815396	0.226703	-3.59677	0.000322196	0.0120565	122	40	122	255	284	243	1066	ENSG00000137767	sulfide quinone reductase-like (yeast) [Source:HGNC Symbol;Acc:HGNC:20390]
ENST00000442586	93.1386	0.815022	0.220846	-3.69046	0.000223848	0.00928285	70	47	40	119	167	129	572	ENSG00000127955	guanine nucleotide binding protein (G protein), alpha inhibiting activity polypeptide 1 [Source:HGNC Symbol;Acc:HGNC:4384]
ENST00000533662	1037.76	0.815001	0.168545	-4.83552	1.33e-06	0.000208776	758	442	838	1444	1413	1514	6409	ENSG00000185803	solute carrier family 52 (riboflavin transporter), member 2 [Source:HGNC Symbol;Acc:HGNC:30224]
ENST00000490321	144.333	0.814223	0.199439	-4.08256	4.45e-05	0.00295718	117	68	81	224	205	193	888	ENSG00000106733	nicotinamide riboside kinase 1 [Source:HGNC Symbol;Acc:HGNC:26057]
ENST00000470046	241.154	0.814103	0.181707	-4.4803	7.45e-06	0.000781219	169	108	187	291	329	409	1493	ENSG00000100239	protein phosphatase 6, regulatory subunit 2 [Source:HGNC Symbol;Acc:HGNC:19253]
ENST00000526564	102.001	0.813957	0.221529	-3.67426	0.000238536	0.00973718	77	35	62	137	184	134	629	ENSG00000160972	protein phosphatase 1, regulatory subunit 16A [Source:HGNC Symbol;Acc:HGNC:14941]
ENST00000506193	2219.56	0.812802	0.134831	-6.0283	1.66e-09	9.82e-07	1465	1578	1359	3041	2896	3263	13602	ENSG00000250321
ENST00000534406	96.5008	0.812763	0.216532	-3.75354	0.000174357	0.00780309	73	37	59	124	168	134	595	ENSG00000213445	signal-induced proliferation-associated 1 [Source:HGNC Symbol;Acc:HGNC:10885]
ENST00000491765	823.424	0.811897	0.148077	-5.48293	4.18e-08	1.35e-05	637	487	504	1179	1160	1079	5046	ENSG00000172428	myeloma overexpressed 2 [Source:HGNC Symbol;Acc:HGNC:21314]
ENST00000565397	1486.21	0.811892	0.187275	-4.33529	1.46e-05	0.00126687	989	576	1294	2009	2199	2120	9187	ENSG00000140859	kinesin family member C3 [Source:HGNC Symbol;Acc:HGNC:6326]
ENST00000584682	741.03	0.811441	0.201301	-4.03098	5.55e-05	0.00345092	655	350	354	959	1146	1095	4559	ENSG00000011028	mannose receptor, C type 2 [Source:HGNC Symbol;Acc:HGNC:16875]
ENST00000294599	131.09	0.810372	0.181258	-4.47082	7.79e-06	0.000810791	84	80	86	166	165	228	809	ENSG00000162591	multiple EGF-like-domains 6 [Source:HGNC Symbol;Acc:HGNC:3232]
ENST00000476572	537.649	0.810311	0.166387	-4.87004	1.12e-06	0.0001839	409	257	389	633	793	834	3315	ENSG00000131584	ArfGAP with coiled-coil, ankyrin repeat and PH domains 3 [Source:HGNC Symbol;Acc:HGNC:16754]
ENST00000357385	958.496	0.810022	0.131521	-6.15886	7.33e-10	5.02e-07	750	526	653	1250	1315	1398	5892	ENSG00000141552	anaphase promoting complex subunit 11 [Source:HGNC Symbol;Acc:HGNC:14452]
ENST00000504071	2079.46	0.809858	0.160623	-5.042	4.61e-07	9.35e-05	1724	1111	1244	2789	3044	2851	12763	ENSG00000169223	lectin, mannose-binding 2 [Source:HGNC Symbol;Acc:HGNC:16986]
ENST00000335155	1494.72	0.808481	0.208707	-3.87376	0.00010717	0.00551274	1307	770	596	2049	2339	2117	9178	0	0
ENST00000494780	79.5965	0.8083	0.223278	-3.62015	0.000294437	0.0112759	63	36	34	105	137	115	490	ENSG00000196739	collagen, type XXVII, alpha 1 [Source:HGNC Symbol;Acc:HGNC:22986]
ENST00000486072	104.02	0.805688	0.225211	-3.57748	0.000346919	0.0126133	52	31	93	141	158	173	648	ENSG00000197530	mindbomb E3 ubiquitin protein ligase 2 [Source:HGNC Symbol;Acc:HGNC:30577]
ENST00000276844	610.285	0.805076	0.194518	-4.13884	3.49e-05	0.00245441	537	306	297	861	832	924	3757	0	0
ENST00000450917	187.611	0.80485	0.191505	-4.20276	2.64e-05	0.00198977	117	91	148	258	308	231	1153	ENSG00000235078
ENST00000401850	1031.61	0.803059	0.190822	-4.20843	2.57e-05	0.0019501	880	526	539	1486	1599	1294	6324	ENSG00000128274	alpha 1,4-galactosyltransferase [Source:HGNC Symbol;Acc:HGNC:18149]
ENST00000591718	411.293	0.803001	0.211396	-3.79856	0.000145539	0.00683783	349	139	257	518	661	618	2542	ENSG00000063241	isochorismatase domain containing 2 [Source:HGNC Symbol;Acc:HGNC:26278]
ENST00000496281	4327.78	0.801866	0.181966	-4.40668	1.05e-05	0.00100168	3782	2101	2431	5503	6549	6240	26606	ENSG00000026036	RTEL1-TNFRSF6B readthrough (NMD candidate) [Source:HGNC Symbol;Acc:HGNC:44095]
ENST00000535152	393.92	0.801686	0.151894	-5.27792	1.31e-07	3.4e-05	264	269	244	496	571	569	2413	ENSG00000162144	cytochrome b561 family, member A3 [Source:HGNC Symbol;Acc:HGNC:23014]
ENST00000007516	2740.79	0.800844	0.136743	-5.85656	4.73e-09	2.22e-06	2072	1739	1673	3613	3941	3745	16783	ENSG00000004779	NADH dehydrogenase (ubiquinone) 1, alpha/beta subcomplex, 1, 8kDa [Source:HGNC Symbol;Acc:HGNC:7694]
ENST00000503699	2278.89	0.800795	0.130897	-6.11777	9.49e-10	6.05e-07	1525	1617	1419	3111	2962	3329	13963	ENSG00000131127	zinc finger protein 141 [Source:HGNC Symbol;Acc:HGNC:12926]
ENST00000369996	3036.4	0.800031	0.208647	-3.83438	0.000125881	0.00616213	2717	1464	1298	4028	5005	4124	18636	ENSG00000243509	tumor necrosis factor receptor superfamily, member 6b, decoy [Source:HGNC Symbol;Acc:HGNC:11921]
ENST00000462887	113.81	0.799963	0.203163	-3.93754	8.23e-05	0.00456771	62	50	100	166	152	175	705	ENSG00000155256	zinc finger, FYVE domain containing 27 [Source:HGNC Symbol;Acc:HGNC:26559]
ENST00000538282	462.506	0.799158	0.206211	-3.87544	0.00010643	0.00549055	390	253	195	573	653	786	2850	0	0
ENST00000483554	556.161	0.798573	0.167353	-4.77178	1.83e-06	0.000265301	436	336	312	747	830	745	3406	ENSG00000109113	RAB34, member RAS oncogene family [Source:HGNC Symbol;Acc:HGNC:16519]
ENST00000591752	674.346	0.798346	0.176963	-4.51138	6.44e-06	0.000690982	550	298	468	928	999	907	4150	ENSG00000133275	casein kinase 1, gamma 2 [Source:HGNC Symbol;Acc:HGNC:2455]
ENST00000536472	808.764	0.797962	0.185444	-4.30298	1.69e-05	0.00141443	693	381	477	1080	1256	1081	4968	0	0
ENST00000473155	1167.56	0.797532	0.218373	-3.65215	0.000260056	0.0103054	956	368	741	1591	2160	1370	7186	ENSG00000168209	DNA-damage-inducible transcript 4 [Source:HGNC Symbol;Acc:HGNC:24944]
ENST00000555451	472.599	0.797371	0.133167	-5.98776	2.13e-09	1.17e-06	343	252	364	654	632	662	2907	ENSG00000126215	X-ray repair complementing defective repair in Chinese hamster cells 3 [Source:HGNC Symbol;Acc:HGNC:12830]
ENST00000221980	348.878	0.797277	0.19122	-4.16943	3.05e-05	0.00222493	298	164	200	484	529	469	2144	ENSG00000105376	intercellular adhesion molecule 5, telencephalin [Source:HGNC Symbol;Acc:HGNC:5348]
ENST00000446022	808.704	0.797048	0.193144	-4.12669	3.68e-05	0.00254815	717	399	408	1049	1138	1270	4981	ENSG00000224729	PCOLCE antisense RNA 1 [Source:HGNC Symbol;Acc:HGNC:40430]
ENST00000427522	1853.66	0.796468	0.141189	-5.64115	1.69e-08	6.43e-06	1360	1007	1372	2426	2822	2382	11369	ENSG00000130589	helicase with zinc finger 2, transcriptional coactivator [Source:HGNC Symbol;Acc:HGNC:30021]
ENST00000534370	100.155	0.795459	0.188533	-4.21921	2.45e-05	0.00188954	59	65	66	140	124	163	617	ENSG00000149476	dihydroxyacetone kinase 2 homolog (S. cerevisiae) [Source:HGNC Symbol;Acc:HGNC:24552]
ENST00000557035	3014.18	0.794425	0.226444	-3.50826	0.000451047	0.0150401	2448	1677	771	4720	4722	4159	18497	0	0
ENST00000575771	1553.23	0.794277	0.204169	-3.89028	0.000100127	0.00526506	1367	815	662	2095	2404	2190	9533	ENSG00000183011	N(alpha)-acetyltransferase 38, NatC auxiliary subunit [Source:HGNC Symbol;Acc:HGNC:28212]
ENST00000586076	197.03	0.793269	0.216624	-3.66196	0.000250291	0.0100695	158	65	129	227	307	336	1222	ENSG00000267801
ENST00000461670	3688.79	0.793115	0.153463	-5.1681	2.36e-07	5.53e-05	2985	2219	2113	5045	5183	5060	22605	ENSG00000117410	ATPase, H+ transporting, lysosomal 21kDa, V0 subunit b [Source:HGNC Symbol;Acc:HGNC:861]
ENST00000571819	133.317	0.793014	0.20306	-3.90531	9.41e-05	0.00503462	81	59	109	166	222	185	822	ENSG00000217930	presequence translocase-associated motor 16 homolog (S. cerevisiae) [Source:HGNC Symbol;Acc:HGNC:29679]
ENST00000426825	217.989	0.792722	0.181681	-4.36326	1.28e-05	0.00115621	155	95	175	320	298	302	1345	0	0
ENST00000534424	217.989	0.792722	0.181681	-4.36326	1.28e-05	0.00115621	155	95	175	320	298	302	1345	0	0
ENST00000473703	210.393	0.792358	0.216872	-3.65358	0.000258608	0.0102806	171	72	132	273	369	280	1297	ENSG00000176978	dipeptidyl-peptidase 7 [Source:HGNC Symbol;Acc:HGNC:14892]
ENST00000595669	217.048	0.792189	0.208848	-3.79314	0.000148751	0.00695411	148	90	161	216	362	366	1343	ENSG00000161677	Josephin domain containing 2 [Source:HGNC Symbol;Acc:HGNC:28853]
ENST00000531506	874.537	0.792122	0.139604	-5.67405	1.39e-08	5.41e-06	689	486	590	1119	1254	1231	5369	ENSG00000167797	cyclin-dependent kinase 2 associated protein 2 [Source:HGNC Symbol;Acc:HGNC:30833]
ENST00000391815	216.9	0.791395	0.208798	-3.79024	0.000150504	0.00700887	148	90	161	216	362	365	1342	0	0
ENST00000563051	357.763	0.791344	0.20703	-3.82236	0.000132179	0.0063776	263	116	288	514	496	541	2218	ENSG00000103245	nuclear prelamin A recognition factor-like [Source:HGNC Symbol;Acc:HGNC:14179]
ENST00000555081	1335.03	0.791051	0.230936	-3.42541	0.000613881	0.0185778	995	763	263	2146	2090	1948	8205	ENSG00000165949	interferon, alpha-inducible protein 27 [Source:HGNC Symbol;Acc:HGNC:5397]
ENST00000596425	437.706	0.789306	0.177486	-4.44714	8.7e-06	0.000876106	333	185	343	594	617	629	2701	ENSG00000062822	polymerase (DNA directed), delta 1, catalytic subunit [Source:HGNC Symbol;Acc:HGNC:9175]
ENST00000484378	28157	0.788885	0.123751	-6.37478	1.83e-10	1.81e-07	21157	15269	21271	39686	38707	36765	172855	ENSG00000204525	major histocompatibility complex, class I, C [Source:HGNC Symbol;Acc:HGNC:4933]
ENST00000465757	254.976	0.788377	0.205836	-3.83012	0.000128081	0.00624243	210	147	108	354	375	371	1565	ENSG00000213123	Tctex1 domain containing 2 [Source:HGNC Symbol;Acc:HGNC:28482]
ENST00000514713	107.947	0.787796	0.193778	-4.06545	4.79e-05	0.00311528	62	61	82	126	158	177	666	ENSG00000169220	regulator of G-protein signaling 14 [Source:HGNC Symbol;Acc:HGNC:9996]
ENST00000451354	129.755	0.787418	0.213476	-3.68855	0.00022554	0.00933091	106	48	81	171	165	235	806	ENSG00000090924	pleckstrin homology domain containing, family G (with RhoGef domain) member 2 [Source:HGNC Symbol;Acc:HGNC:29515]
ENST00000531730	611.173	0.787171	0.18914	-4.16184	3.16e-05	0.00227412	538	316	312	851	825	918	3760	ENSG00000255050
ENST00000494777	76.2748	0.786648	0.215892	-3.64371	0.000268733	0.0105789	49	37	50	81	111	145	473	ENSG00000144589	serine/threonine kinase 11 interacting protein [Source:HGNC Symbol;Acc:HGNC:19184]
ENST00000327057	976.802	0.786503	0.207152	-3.79674	0.000146614	0.00687553	733	664	365	1419	1351	1455	5987	0	0
ENST00000586318	242.318	0.786365	0.22103	-3.55773	0.000374078	0.0132232	136	72	222	344	388	341	1503	ENSG00000071564	transcription factor 3 [Source:HGNC Symbol;Acc:HGNC:11633]
ENST00000596924	70.0504	0.785918	0.222518	-3.53194	0.000412529	0.0141968	51	39	29	93	119	99	430	ENSG00000121410	alpha-1-B glycoprotein [Source:HGNC Symbol;Acc:HGNC:5]
ENST00000555121	2763.54	0.785678	0.226015	-3.47623	0.000508522	0.0162362	2269	1548	724	4335	4274	3806	16956	0	0
ENST00000586177	256.937	0.785668	0.16767	-4.68579	2.79e-06	0.000364577	193	137	178	304	387	381	1580	ENSG00000065000	adaptor-related protein complex 3, delta 1 subunit [Source:HGNC Symbol;Acc:HGNC:568]
ENST00000417475	2963.02	0.784593	0.143367	-5.47261	4.43e-08	1.4e-05	2406	1645	1932	3947	4252	3991	18173	ENSG00000087077	thyroid hormone receptor interactor 6 [Source:HGNC Symbol;Acc:HGNC:12311]
ENST00000428556	69.2082	0.784238	0.23243	-3.37408	0.000740621	0.0212143	40	11	50	97	122	112	432	0	0
ENST00000456950	369.456	0.784203	0.145137	-5.40318	6.55e-08	1.92e-05	279	212	254	463	534	526	2268	ENSG00000068137	pleckstrin homology domain containing, family H (with MyTH4 domain) member 3 [Source:HGNC Symbol;Acc:HGNC:26105]
ENST00000373991	442.986	0.784141	0.223536	-3.5079	0.000451666	0.0150422	395	136	233	576	792	600	2732	ENSG00000171222	SCAN domain containing 1 [Source:HGNC Symbol;Acc:HGNC:10566]
ENST00000265810	877.902	0.783268	0.197535	-3.96522	7.33e-05	0.00420456	790	423	441	1190	1324	1226	5394	ENSG00000120913	PDZ and LIM domain 2 (mystique) [Source:HGNC Symbol;Acc:HGNC:13992]
ENST00000594457	289.615	0.782779	0.207793	-3.76711	0.000165147	0.00750321	259	120	155	366	435	452	1787	0	0
ENST00000454173	67678.3	0.782016	0.222155	-3.52013	0.000431337	0.0146112	57683	37690	19792	95014	106225	99026	415430	ENSG00000100097	lectin, galactoside-binding, soluble, 1 [Source:HGNC Symbol;Acc:HGNC:6561]
ENST00000338660	165.509	0.781652	0.213763	-3.65664	0.000255547	0.010207	139	69	91	234	278	206	1017	ENSG00000179403	von Willebrand factor A domain containing 1 [Source:HGNC Symbol;Acc:HGNC:30910]
ENST00000593614	280.053	0.781281	0.210355	-3.71411	0.000203919	0.00866742	252	112	149	357	419	440	1729	0	0
ENST00000471682	1212.85	0.781216	0.150034	-5.20692	1.92e-07	4.73e-05	811	860	746	1514	1797	1689	7417	ENSG00000188243	COMM domain containing 6 [Source:HGNC Symbol;Acc:HGNC:24015]
ENST00000358156	1134.55	0.780808	0.163684	-4.77021	1.84e-06	0.000266571	895	546	828	1440	1733	1531	6973	ENSG00000161547	serine/arginine-rich splicing factor 2 [Source:HGNC Symbol;Acc:HGNC:10783]
ENST00000515008	498.505	0.780302	0.161674	-4.82639	1.39e-06	0.000215527	376	230	396	686	641	748	3077	ENSG00000120725	SIL1 nucleotide exchange factor [Source:HGNC Symbol;Acc:HGNC:24624]
ENST00000563192	122.347	0.779441	0.231284	-3.37006	0.000751523	0.0214066	106	44	39	169	225	171	754	ENSG00000260260	small nucleolar RNA host gene 19 (non-protein coding) [Source:HGNC Symbol;Acc:HGNC:49574]
ENST00000403568	66.0886	0.778795	0.219592	-3.54656	0.000390297	0.0136237	47	25	45	80	107	105	409	0	0
ENST00000475328	249.529	0.778618	0.181028	-4.30109	1.7e-05	0.00141991	207	141	136	345	337	367	1533	ENSG00000005448	WD repeat domain 54 [Source:HGNC Symbol;Acc:HGNC:25770]
ENST00000468875	694.512	0.77811	0.176274	-4.4142	1.01e-05	0.000972807	570	301	503	919	988	1000	4281	ENSG00000204822	mitochondrial ribosomal protein L53 [Source:HGNC Symbol;Acc:HGNC:16684]
ENST00000487940	199.569	0.777933	0.190478	-4.08411	4.42e-05	0.00294389	164	113	104	300	260	285	1226	ENSG00000204308	ring finger protein 5, E3 ubiquitin protein ligase [Source:HGNC Symbol;Acc:HGNC:10068]
ENST00000427516	90.6781	0.777693	0.213762	-3.63812	0.000274634	0.0107423	61	32	73	125	132	139	562	ENSG00000227759	vesicle transport through interaction with t-SNAREs 1B pseudogene 4 [Source:HGNC Symbol;Acc:HGNC:43730]
ENST00000440239	391.438	0.7775	0.18733	-4.15044	3.32e-05	0.00236031	280	192	288	406	542	715	2423	ENSG00000127586	CTF18, chromosome transmission fidelity factor 18 homolog (S. cerevisiae) [Source:HGNC Symbol;Acc:HGNC:18435]
ENST00000554909	770.03	0.775731	0.19509	-3.97627	7e-05	0.00404737	679	403	379	1027	1169	1068	4725	ENSG00000119632	interferon, alpha-inducible protein 27-like 2 [Source:HGNC Symbol;Acc:HGNC:19753]
ENST00000587042	87.565	0.775363	0.218524	-3.54818	0.000387908	0.0135713	48	54	52	172	97	116	539	ENSG00000152229	proline-serine-threonine phosphatase interacting protein 2 [Source:HGNC Symbol;Acc:HGNC:9581]
ENST00000433835	1768.1	0.772995	0.192288	-4.01998	5.82e-05	0.00357208	1309	1034	1034	2017	3268	2138	10800	ENSG00000251357	Uncharacterized protein {ECO:0000313|Ensembl:ENSP00000400325} [Source:UniProtKB/TrEMBL;Acc:H7C1H1]
ENST00000515809	211.433	0.771726	0.192082	-4.01769	5.88e-05	0.00358724	165	122	117	264	344	283	1295	ENSG00000163694	RNA binding motif protein 47 [Source:HGNC Symbol;Acc:HGNC:30358]
ENST00000462036	109.634	0.770582	0.210267	-3.66478	0.000247549	0.0099887	55	55	93	124	171	180	678	ENSG00000104524	pyrroline-5-carboxylate reductase-like [Source:HGNC Symbol;Acc:HGNC:25846]
ENST00000599107	222.511	0.769803	0.194348	-3.96095	7.47e-05	0.00425182	176	138	108	288	330	324	1364	ENSG00000104783	potassium intermediate/small conductance calcium-activated channel, subfamily N, member 4 [Source:HGNC Symbol;Acc:HGNC:6293]
ENST00000366756	91.0553	0.769373	0.220237	-3.49339	0.000476935	0.0155709	70	45	45	96	140	167	563	ENSG00000198719	delta-like 1 (Drosophila) [Source:HGNC Symbol;Acc:HGNC:2908]
ENST00000514534	69.0499	0.769075	0.2296	-3.34964	0.00080918	0.0224899	54	26	32	86	135	92	425	ENSG00000204580	discoidin domain receptor tyrosine kinase 1 [Source:HGNC Symbol;Acc:HGNC:2730]
ENST00000463178	1404.93	0.76863	0.153055	-5.02192	5.12e-07	0.000101506	1111	672	1077	1817	1929	2048	8654	0	0
ENST00000521877	345.593	0.767875	0.149542	-5.13485	2.82e-07	6.39e-05	271	199	230	443	437	547	2127	ENSG00000103335	piezo-type mechanosensitive ion channel component 1 [Source:HGNC Symbol;Acc:HGNC:28993]
ENST00000413758	15731.1	0.766532	0.174824	-4.38458	1.16e-05	0.00108036	13566	7226	10499	22288	22753	20327	96659	ENSG00000142173	collagen, type VI, alpha 2 [Source:HGNC Symbol;Acc:HGNC:2212]
ENST00000540505	2419.23	0.766199	0.164559	-4.65607	3.22e-06	0.000411254	1801	1080	2017	3204	3398	3414	14914	0	0
ENST00000389078	318.402	0.765918	0.197112	-3.88571	0.000102032	0.00533613	272	171	162	396	497	456	1954	ENSG00000246705	H2A histone family, member J [Source:HGNC Symbol;Acc:HGNC:14456]
ENST00000404702	170.287	0.765899	0.21483	-3.56515	0.000363654	0.0129518	143	70	97	236	292	208	1046	0	0
ENST00000419670	207.604	0.763725	0.179088	-4.26453	2e-05	0.00161394	152	129	126	290	229	354	1280	0	0
ENST00000342066	591.896	0.763429	0.204665	-3.73014	0.000191377	0.00828615	415	200	518	804	847	883	3667	ENSG00000187634	sterile alpha motif domain containing 11 [Source:HGNC Symbol;Acc:HGNC:28706]
ENST00000496342	385.038	0.762889	0.177024	-4.30953	1.64e-05	0.00138545	298	183	285	457	489	670	2382	ENSG00000100263	rhomboid domain containing 3 [Source:HGNC Symbol;Acc:HGNC:1308]
ENST00000554448	2427.79	0.762565	0.226751	-3.36301	0.000770972	0.0217721	1956	1455	614	3752	3611	3509	14897	0	0
ENST00000481521	1689.29	0.76247	0.165386	-4.61023	4.02e-06	0.000490768	1315	1141	892	2359	2167	2477	10351	ENSG00000240490	RNA, 7SL, cytoplasmic 277, pseudogene [Source:HGNC Symbol;Acc:HGNC:46293]
ENST00000462951	33248.4	0.761767	0.192154	-3.96437	7.36e-05	0.00421097	26707	21963	14688	44399	49420	46180	203357	ENSG00000197956	S100 calcium binding protein A6 [Source:HGNC Symbol;Acc:HGNC:10496]
ENST00000430850	904.158	0.761429	0.199471	-3.81724	0.000134954	0.0064931	827	443	448	1199	1359	1278	5554	ENSG00000248235	Uncharacterized protein {ECO:0000313|Ensembl:ENSP00000428700} [Source:UniProtKB/TrEMBL;Acc:E5RGS7]
ENST00000597463	636.173	0.760002	0.187652	-4.05006	5.12e-05	0.00324888	545	372	314	829	898	946	3904	0	0
ENST00000556544	3039.52	0.759996	0.227166	-3.34555	0.000821207	0.0226644	2464	1808	757	4676	4579	4364	18648	0	0
ENST00000604003	289.315	0.759975	0.196315	-3.8712	0.000108302	0.00554047	220	193	135	357	427	441	1773	ENSG00000270714	mitochondrial inner membrane organizing system 1 pseudogene 2 [Source:HGNC Symbol;Acc:HGNC:44092]
ENST00000465268	246.145	0.759792	0.177585	-4.27848	1.88e-05	0.00154349	172	128	189	305	396	321	1511	ENSG00000162910	mitochondrial ribosomal protein L55 [Source:HGNC Symbol;Acc:HGNC:16686]
ENST00000444961	4295.23	0.75928	0.226848	-3.34709	0.000816656	0.0226075	3515	2535	1088	6635	6526	6043	26342	0	0
ENST00000448882	4295.23	0.75928	0.226848	-3.34709	0.000816656	0.0226075	3515	2535	1088	6635	6526	6043	26342	0	0
ENST00000557098	4295.23	0.75928	0.226848	-3.34709	0.000816656	0.0226075	3515	2535	1088	6635	6526	6043	26342	0	0
ENST00000553285	3148.79	0.758985	0.225959	-3.35895	0.000782384	0.0219894	2611	1838	835	4832	4829	4360	19305	0	0
ENST00000298902	4294.75	0.758975	0.226875	-3.34535	0.000821798	0.0226644	3515	2535	1087	6635	6525	6042	26339	0	0
ENST00000557634	4294.59	0.758933	0.226874	-3.34517	0.000822329	0.0226644	3515	2535	1087	6634	6525	6042	26338	0	0
ENST00000555744	4290.03	0.758722	0.226924	-3.34351	0.000827248	0.0227549	3511	2532	1084	6630	6519	6034	26310	0	0
ENST00000520028	3516.83	0.75866	0.196231	-3.86616	0.000110563	0.00561864	2783	2382	1485	4893	4964	5015	21522	ENSG00000169567	histidine triad nucleotide binding protein 1 [Source:HGNC Symbol;Acc:HGNC:4912]
ENST00000568316	98.6583	0.758485	0.218861	-3.4656	0.000529055	0.0167119	73	38	67	135	174	120	607	ENSG00000122257	retinoblastoma binding protein 6 [Source:HGNC Symbol;Acc:HGNC:9889]
ENST00000397817	1932.09	0.757821	0.186754	-4.05786	4.95e-05	0.00318125	1750	889	1149	2677	2793	2617	11875	ENSG00000103152	N-methylpurine-DNA glycosylase [Source:HGNC Symbol;Acc:HGNC:7211]
ENST00000264039	2906.68	0.757165	0.162077	-4.67163	2.99e-06	0.000384903	2375	1352	2179	3733	4147	4105	17891	ENSG00000063660	glypican 1 [Source:HGNC Symbol;Acc:HGNC:4449]
ENST00000568795	234.634	0.757073	0.191919	-3.94475	7.99e-05	0.00446273	179	101	179	271	342	378	1450	ENSG00000261240
ENST00000369150	134.892	0.756732	0.190775	-3.96662	7.29e-05	0.00418694	103	65	95	185	205	176	829	ENSG00000178096	bolA family member 1 [Source:HGNC Symbol;Acc:HGNC:24263]
ENST00000569585	2088.92	0.756297	0.148324	-5.09895	3.42e-07	7.31e-05	1759	1126	1383	2776	2880	2900	12824	ENSG00000074071	mitochondrial ribosomal protein S34 [Source:HGNC Symbol;Acc:HGNC:16618]
ENST00000333762	758.224	0.755119	0.171277	-4.40876	1.04e-05	0.000993675	593	389	539	921	1227	981	4650	ENSG00000184897	H1 histone family, member X [Source:HGNC Symbol;Acc:HGNC:4722]
ENST00000456058	221.892	0.754425	0.170107	-4.43499	9.21e-06	0.00090908	151	119	176	300	334	282	1362	ENSG00000166619	bladder cancer associated protein [Source:HGNC Symbol;Acc:HGNC:1055]
ENST00000488602	1331.19	0.753051	0.142485	-5.28513	1.26e-07	3.3e-05	952	691	1110	1747	1895	1787	8182	ENSG00000187051	ribosomal protein S19 binding protein 1 [Source:HGNC Symbol;Acc:HGNC:28749]
ENST00000554800	2046.45	0.75289	0.228755	-3.29124	0.000997455	0.0260019	1617	1244	476	3217	3035	2969	12558	0	0
ENST00000601949	622.245	0.752577	0.147818	-5.09123	3.56e-07	7.55e-05	508	342	424	808	875	862	3819	ENSG00000171570	RAB4B-EGLN2 readthrough (NMD candidate) [Source:HGNC Symbol;Acc:HGNC:44465]
ENST00000581014	4013.97	0.752082	0.154485	-4.86831	1.13e-06	0.000185084	3401	2064	2729	5330	5679	5442	24645	ENSG00000179604	CDC42 effector protein (Rho GTPase binding) 4 [Source:HGNC Symbol;Acc:HGNC:17147]
ENST00000290902	108.986	0.751706	0.225294	-3.33655	0.000848255	0.0231355	97	45	46	140	177	167	672	ENSG00000159674	spondin 2, extracellular matrix protein [Source:HGNC Symbol;Acc:HGNC:11253]
ENST00000417348	2010.74	0.751125	0.170082	-4.41626	1e-05	0.000968069	1787	1023	1227	2730	2713	2879	12359	ENSG00000143570	solute carrier family 39 (zinc transporter), member 1 [Source:HGNC Symbol;Acc:HGNC:12876]
ENST00000592997	350.838	0.750903	0.20876	-3.59697	0.000321944	0.0120508	324	144	191	481	529	491	2160	ENSG00000108479	galactokinase 1 [Source:HGNC Symbol;Acc:HGNC:4118]
ENST00000553194	201.18	0.750777	0.201913	-3.71832	0.000200554	0.00857493	178	87	120	268	263	327	1243	ENSG00000258343
ENST00000601560	343.856	0.749385	0.205197	-3.65203	0.000260178	0.0103054	313	157	181	419	515	533	2118	0	0
ENST00000588649	754.125	0.749335	0.129743	-5.77552	7.67e-09	3.3e-06	596	466	497	973	995	1099	4626	ENSG00000099821	polymerase (RNA) mitochondrial (DNA directed) [Source:HGNC Symbol;Acc:HGNC:9200]
ENST00000412503	456.818	0.749022	0.145221	-5.15782	2.5e-07	5.77e-05	359	244	338	586	636	644	2807	0	0
ENST00000592884	506.475	0.748112	0.139917	-5.34682	8.95e-08	2.47e-05	338	292	418	620	722	722	3112	ENSG00000267125
ENST00000601570	189.182	0.747305	0.212677	-3.51381	0.000441732	0.0148201	170	87	93	230	276	311	1167	0	0
ENST00000581659	108.654	0.747132	0.196327	-3.80554	0.000141495	0.00670868	79	72	57	149	151	158	666	ENSG00000266017	microRNA 4477a [Source:HGNC Symbol;Acc:HGNC:41859]
ENST00000489239	178	0.745741	0.188655	-3.95293	7.72e-05	0.00435167	127	77	149	260	234	252	1099	ENSG00000136856	solute carrier family 2 (facilitated glucose transporter), member 8 [Source:HGNC Symbol;Acc:HGNC:13812]
ENST00000601766	163.288	0.74531	0.213013	-3.4989	0.000467177	0.0153531	108	66	132	188	293	219	1006	ENSG00000142459	ecotropic viral integration site 5-like [Source:HGNC Symbol;Acc:HGNC:30464]
ENST00000571156	181.145	0.745146	0.19252	-3.87049	0.000108618	0.00554906	143	115	92	270	223	269	1112	ENSG00000181523	N-sulfoglucosamine sulfohydrolase [Source:HGNC Symbol;Acc:HGNC:10818]
ENST00000325285	2226.23	0.7445	0.172631	-4.31266	1.61e-05	0.00137076	1913	1044	1537	2858	3300	3030	13682	ENSG00000159069	F-box and WD repeat domain containing 5 [Source:HGNC Symbol;Acc:HGNC:13613]
ENST00000589360	2578.54	0.743467	0.145762	-5.10054	3.39e-07	7.29e-05	1935	1331	2077	3239	3793	3464	15839	ENSG00000267436
ENST00000592590	1949.62	0.74342	0.158724	-4.68372	2.82e-06	0.000367893	1539	925	1541	2658	2744	2582	11989	ENSG00000182087	transmembrane protein 259 [Source:HGNC Symbol;Acc:HGNC:17039]
ENST00000578459	119.954	0.74264	0.202665	-3.66436	0.000247954	0.00999848	80	50	102	155	179	175	741	ENSG00000266041	microRNA 4690 [Source:HGNC Symbol;Acc:HGNC:41707]
ENST00000390185	505.68	0.7424	0.231838	-3.20224	0.00136363	0.0320521	389	231	75	909	912	588	3104	ENSG00000211519	microRNA 147b [Source:HGNC Symbol;Acc:HGNC:33655]
ENST00000493850	351.574	0.742344	0.229082	-3.24051	0.00119315	0.0293912	323	155	106	496	602	478	2160	ENSG00000106003	LFNG O-fucosylpeptide 3-beta-N-acetylglucosaminyltransferase [Source:HGNC Symbol;Acc:HGNC:6560]
ENST00000545596	216.799	0.742273	0.206896	-3.58766	0.000333658	0.0122904	186	122	99	279	330	314	1330	ENSG00000110811	leprecan-like 2 [Source:HGNC Symbol;Acc:HGNC:19318]
ENST00000363664	2807.77	0.742001	0.142892	-5.19273	2.07e-07	4.99e-05	1816	2114	1801	3644	3522	4305	17202	ENSG00000200534	small nucleolar RNA, H/ACA box 33 [Source:HGNC Symbol;Acc:HGNC:32623]
ENST00000513139	2331.07	0.74196	0.119927	-6.18677	6.14e-10	4.48e-07	1753	1539	1560	2927	3249	3240	14268	ENSG00000129128	signal peptidase complex subunit 3 homolog (S. cerevisiae) [Source:HGNC Symbol;Acc:HGNC:26212]
ENST00000434333	22434.7	0.741181	0.144078	-5.14429	2.69e-07	6.12e-05	16797	11506	18326	29516	32460	29170	137775	ENSG00000234745	major histocompatibility complex, class I, B [Source:HGNC Symbol;Acc:HGNC:4932]
ENST00000536284	209.13	0.740651	0.181512	-4.08045	4.49e-05	0.00297814	159	129	126	292	229	354	1289	0	0
ENST00000436923	187.798	0.740599	0.192679	-3.8437	0.000121192	0.00599367	139	85	146	220	295	272	1157	0	0
ENST00000406563	209.652	0.740553	0.184086	-4.02287	5.75e-05	0.00353396	178	118	118	294	273	307	1288	ENSG00000112561	transcription factor EB [Source:HGNC Symbol;Acc:HGNC:11753]
ENST00000584645	247.029	0.740366	0.229124	-3.2313	0.0012323	0.0299882	201	139	67	333	422	353	1515	ENSG00000136490	LIM domain containing 2 [Source:HGNC Symbol;Acc:HGNC:28142]
ENST00000588283	71.7726	0.74027	0.202825	-3.64979	0.000262452	0.010375	51	34	53	100	97	108	443	ENSG00000188878	Fas (TNFRSF6) binding factor 1 [Source:HGNC Symbol;Acc:HGNC:24674]
ENST00000262319	1032.15	0.739919	0.200063	-3.69842	0.000216942	0.00908366	750	365	911	1355	1435	1577	6393	ENSG00000100726	telomere maintenance 2 [Source:HGNC Symbol;Acc:HGNC:29099]
ENST00000438382	211.8	0.738262	0.184531	-4.00076	6.31e-05	0.00377505	162	130	126	294	230	364	1306	ENSG00000165178	neutrophil cytosolic factor 1C pseudogene [Source:HGNC Symbol;Acc:HGNC:32523]
ENST00000297905	211.8	0.738262	0.184531	-4.00076	6.31e-05	0.00377505	162	130	126	294	230	364	1306	0	0
ENST00000394223	1030.43	0.738094	0.119404	-6.18149	6.35e-10	4.59e-07	768	630	761	1366	1446	1339	6310	ENSG00000109390	NADH dehydrogenase (ubiquinone) 1, subcomplex unknown, 1, 6kDa [Source:HGNC Symbol;Acc:HGNC:7705]
ENST00000382350	620.819	0.737932	0.154102	-4.7886	1.68e-06	0.000250238	472	307	504	787	792	968	3830	0	0
ENST00000567515	338.839	0.737742	0.171182	-4.3097	1.63e-05	0.00138534	263	165	260	425	508	462	2083	ENSG00000260107
ENST00000486134	635.863	0.736884	0.170797	-4.31438	1.6e-05	0.00136805	511	314	466	784	985	844	3904	ENSG00000105223	phospholipase D family, member 3 [Source:HGNC Symbol;Acc:HGNC:17158]
ENST00000565690	861.103	0.735709	0.18105	-4.06357	4.83e-05	0.0031282	758	481	473	1096	1259	1213	5280	ENSG00000099364	F-box and leucine-rich repeat protein 19 [Source:HGNC Symbol;Acc:HGNC:25300]
ENST00000540112	5405.33	0.734502	0.19165	-3.83251	0.000126842	0.00620177	4803	2399	3481	7643	8375	6460	33161	ENSG00000006118	transmembrane protein 132A [Source:HGNC Symbol;Acc:HGNC:31092]
ENST00000602190	622.86	0.734362	0.164837	-4.45509	8.39e-06	0.000851964	492	294	492	892	737	937	3844	ENSG00000126456	interferon regulatory factor 3 [Source:HGNC Symbol;Acc:HGNC:6118]
ENST00000533966	1032.08	0.734193	0.203177	-3.61356	0.000302023	0.0115125	820	693	439	1313	1637	1403	6305	0	0
ENST00000578548	249.663	0.734182	0.196861	-3.72944	0.000191908	0.00830079	195	98	199	328	365	356	1541	ENSG00000133030	myosin phosphatase Rho interacting protein [Source:HGNC Symbol;Acc:HGNC:30321]
ENST00000437030	116.846	0.734142	0.190003	-3.86384	0.000111619	0.00565723	81	74	74	174	168	144	715	ENSG00000105993	DnaJ (Hsp40) homolog, subfamily B, member 6 [Source:HGNC Symbol;Acc:HGNC:14888]
ENST00000485858	1539.08	0.734137	0.14984	-4.89949	9.61e-07	0.00016424	1166	750	1286	2101	2023	2151	9477	0	0
ENST00000466962	384.585	0.733207	0.1715	-4.27526	1.91e-05	0.00156178	278	177	331	498	503	588	2375	ENSG00000101940	WD repeat domain 13 [Source:HGNC Symbol;Acc:HGNC:14352]
ENST00000419932	25580.5	0.732414	0.187889	-3.89812	9.69e-05	0.00513287	17197	16981	16092	29110	46837	29670	155887	ENSG00000226958	RNA, 28S ribosomal 5 [Source:HGNC Symbol;Acc:HGNC:37659]
ENST00000528690	195.536	0.731237	0.216067	-3.3843	0.000713592	0.0206621	133	71	163	246	346	246	1205	ENSG00000255182
ENST00000454697	108.006	0.731194	0.186336	-3.92406	8.71e-05	0.00473691	81	63	70	133	151	166	664	ENSG00000213638	adenosine deaminase, tRNA-specific 3 [Source:HGNC Symbol;Acc:HGNC:25151]
ENST00000456969	376.448	0.730714	0.152516	-4.79107	1.66e-06	0.000248695	287	255	228	518	477	541	2306	ENSG00000213684	lactate dehydrogenase B pseudogene 2 [Source:HGNC Symbol;Acc:HGNC:6543]
ENST00000459995	346.674	0.730536	0.176081	-4.14886	3.34e-05	0.00237509	298	197	201	444	479	509	2128	ENSG00000021762	oxysterol binding protein-like 5 [Source:HGNC Symbol;Acc:HGNC:16392]
ENST00000273083	158.397	0.730349	0.230818	-3.16417	0.00155524	0.0349406	115	101	38	223	228	270	975	0	0
ENST00000443613	158.397	0.730349	0.230818	-3.16417	0.00155524	0.0349406	115	101	38	223	228	270	975	0	0
ENST00000583964	114.92	0.730094	0.206452	-3.53639	0.000405637	0.0140203	75	85	56	175	145	168	704	ENSG00000265700	microRNA 4647 [Source:HGNC Symbol;Acc:HGNC:41594]
ENST00000321153	11124.9	0.729233	0.106974	-6.81693	9.3e-12	1.35e-08	8131	6563	8920	13516	15167	16009	68306	ENSG00000177600	ribosomal protein, large, P2 [Source:HGNC Symbol;Acc:HGNC:10377]
ENST00000377953	478.629	0.728372	0.159361	-4.57059	4.86e-06	0.000556105	345	256	386	596	730	624	2937	ENSG00000204922	ubiquinol-cytochrome c reductase complex assembly factor 3 [Source:HGNC Symbol;Acc:HGNC:34399]
ENST00000517000	67.9066	0.727932	0.231967	-3.13809	0.00170053	0.0370281	39	17	54	109	124	77	420	ENSG00000252809
ENST00000496425	729.935	0.727432	0.202394	-3.59413	0.000325478	0.0121319	670	343	398	892	1183	994	4480	ENSG00000125520	SLC2A4 regulator [Source:HGNC Symbol;Acc:HGNC:15930]
ENST00000585606	1884.35	0.726389	0.123862	-5.86449	4.51e-09	2.15e-06	1495	1043	1439	2492	2517	2582	11568	ENSG00000123159	GIPC PDZ domain containing family, member 1 [Source:HGNC Symbol;Acc:HGNC:1226]
ENST00000384132	171.276	0.726201	0.217158	-3.34411	0.00082548	0.0227164	125	54	143	240	258	240	1060	ENSG00000206859	RNA, U6 small nuclear 767, pseudogene [Source:HGNC Symbol;Acc:HGNC:47730]
ENST00000586384	263.981	0.725937	0.180318	-4.02588	5.68e-05	0.00350132	218	121	195	359	324	413	1630	0	0
ENST00000410030	240.34	0.724895	0.20774	-3.48944	0.000484038	0.0157399	171	94	200	304	406	305	1480	ENSG00000204316	mitochondrial ribosomal protein L38 [Source:HGNC Symbol;Acc:HGNC:14033]
ENST00000401160	208.712	0.724708	0.227998	-3.17858	0.00148	0.0337308	112	167	70	279	371	273	1272	ENSG00000215979
ENST00000397591	2287.86	0.723694	0.198696	-3.64222	0.000270294	0.0106097	1905	1484	1020	2839	2811	4017	14076	ENSG00000137801	thrombospondin 1 [Source:HGNC Symbol;Acc:HGNC:11785]
ENST00000592555	533.441	0.722905	0.151303	-4.77787	1.77e-06	0.000259547	385	270	459	698	701	773	3286	ENSG00000160633	scaffold attachment factor B [Source:HGNC Symbol;Acc:HGNC:10520]
ENST00000539899	1002.58	0.722547	0.192562	-3.75228	0.000175234	0.00781842	889	443	661	1426	1516	1219	6154	0	0
ENST00000560168	448.282	0.722522	0.193458	-3.73477	0.000187884	0.00818448	340	177	380	586	659	624	2766	ENSG00000177045	SIX homeobox 5 [Source:HGNC Symbol;Acc:HGNC:10891]
ENST00000580592	218.276	0.722434	0.184013	-3.926	8.64e-05	0.00470723	187	115	135	272	314	318	1341	ENSG00000008283	cytochrome b561 [Source:HGNC Symbol;Acc:HGNC:2571]
ENST00000493232	993.702	0.722108	0.167614	-4.30816	1.65e-05	0.00139311	791	452	807	1291	1376	1404	6121	ENSG00000106009	BRCA1-associated ATM activator 1 [Source:HGNC Symbol;Acc:HGNC:21701]
ENST00000232461	228.729	0.721499	0.201157	-3.58675	0.000334828	0.0123261	206	109	130	302	344	314	1405	ENSG00000114349	guanine nucleotide binding protein (G protein), alpha transducing activity polypeptide 1 [Source:HGNC Symbol;Acc:HGNC:4393]
ENST00000533218	89.5014	0.721185	0.232396	-3.10326	0.00191404	0.0399505	62	15	65	139	121	158	560	ENSG00000255498
ENST00000439524	228.389	0.720965	0.201745	-3.57365	0.000352038	0.012706	206	108	130	302	344	313	1403	ENSG00000188338	solute carrier family 38, member 3 [Source:HGNC Symbol;Acc:HGNC:18044]
ENST00000313465	237.271	0.720884	0.210351	-3.42705	0.000610171	0.0184929	199	148	98	323	341	345	1454	ENSG00000213563	chromosome 8 open reading frame 82 [Source:HGNC Symbol;Acc:HGNC:33826]
ENST00000597901	245.876	0.720515	0.16016	-4.49873	6.84e-06	0.000728299	194	129	185	322	339	342	1511	ENSG00000105486	ligase I, DNA, ATP-dependent [Source:HGNC Symbol;Acc:HGNC:6598]
ENST00000530979	636.759	0.719768	0.19854	-3.6253	0.000288624	0.0111438	524	398	312	736	1049	874	3893	ENSG00000170955	protein kinase C, delta binding protein [Source:HGNC Symbol;Acc:HGNC:9400]
ENST00000427787	99.0398	0.719739	0.232426	-3.09663	0.00195733	0.0405831	68	17	71	119	171	172	618	ENSG00000131591	chromosome 1 open reading frame 159 [Source:HGNC Symbol;Acc:HGNC:26062]
ENST00000436437	877.101	0.719514	0.226296	-3.17952	0.00147519	0.0336611	831	429	267	1316	1295	1252	5390	ENSG00000213722	dimethylarginine dimethylaminohydrolase 2 [Source:HGNC Symbol;Acc:HGNC:2716]
ENST00000502491	204.476	0.718791	0.219123	-3.2803	0.00103696	0.0267826	105	76	203	247	312	326	1269	ENSG00000114019	angiomotin like 2 [Source:HGNC Symbol;Acc:HGNC:17812]
ENST00000382520	425.449	0.718618	0.196773	-3.65202	0.000260187	0.0103054	380	218	237	530	675	568	2608	0	0
ENST00000477724	605.918	0.718433	0.226385	-3.17351	0.0015061	0.0341819	572	286	199	827	1020	813	3717	ENSG00000257341	cysteine-rich protein 1 (intestinal) [Source:HGNC Symbol;Acc:HGNC:2360]
ENST00000427428	228.37	0.717776	0.20268	-3.54143	0.000397966	0.0138284	207	107	130	302	344	313	1403	0	0
ENST00000445325	228.37	0.717776	0.20268	-3.54143	0.000397966	0.0138284	207	107	130	302	344	313	1403	0	0
ENST00000456338	228.37	0.717776	0.20268	-3.54143	0.000397966	0.0138284	207	107	130	302	344	313	1403	0	0
ENST00000606245	773.701	0.716299	0.188663	-3.79672	0.000146622	0.00687553	577	574	368	1027	1013	1176	4735	ENSG00000164919	cytochrome c oxidase subunit VIc [Source:HGNC Symbol;Acc:HGNC:2285]
ENST00000531239	1205.95	0.716218	0.145093	-4.93626	7.96e-07	0.000141935	1022	690	804	1621	1623	1633	7393	ENSG00000175482	polymerase (DNA-directed), delta 4, accessory subunit [Source:HGNC Symbol;Acc:HGNC:14106]
ENST00000414604	228.754	0.715839	0.20177	-3.5478	0.000388463	0.0135829	207	109	130	302	344	313	1405	0	0
ENST00000443560	1442.92	0.715771	0.177381	-4.03521	5.46e-05	0.00340953	1300	783	837	1874	2079	1973	8846	ENSG00000104805	nucleobindin 1 [Source:HGNC Symbol;Acc:HGNC:8043]
ENST00000217224	1685.73	0.715671	0.14273	-5.01417	5.33e-07	0.000104837	1306	853	1394	2283	2185	2351	10372	0	0
ENST00000380796	3414.47	0.715631	0.1846	-3.87666	0.000105901	0.00547246	2798	1376	2776	4321	4661	5157	21089	0	0
ENST00000501448	338.469	0.715268	0.182615	-3.91682	8.97e-05	0.00483934	220	159	311	410	474	516	2090	ENSG00000248015
ENST00000315965	311.942	0.715211	0.189528	-3.77365	0.000160879	0.00735564	210	144	275	423	482	384	1918	ENSG00000253276	coiled-coil domain containing 71-like [Source:HGNC Symbol;Acc:HGNC:26685]
ENST00000561187	324.84	0.715098	0.150868	-4.73989	2.14e-06	0.000295292	242	203	229	437	468	408	1987	ENSG00000131876	small nuclear ribonucleoprotein polypeptide A' [Source:HGNC Symbol;Acc:HGNC:11152]
ENST00000474645	577.205	0.7147	0.159429	-4.48287	7.36e-06	0.000774496	437	411	332	776	759	815	3530	ENSG00000135317	sorting nexin 14 [Source:HGNC Symbol;Acc:HGNC:14977]
ENST00000504318	520.015	0.714591	0.179796	-3.97446	7.05e-05	0.00407048	320	257	487	613	717	818	3212	ENSG00000196923	PDZ and LIM domain 7 (enigma) [Source:HGNC Symbol;Acc:HGNC:22958]
ENST00000262866	786.974	0.71373	0.108352	-6.58711	4.48e-11	5.39e-08	550	537	584	990	1006	1157	4824	ENSG00000101082	Src-like-adaptor 2 [Source:HGNC Symbol;Acc:HGNC:17329]
ENST00000460369	249.733	0.713226	0.204244	-3.49202	0.00047938	0.0156299	197	139	147	327	438	277	1525	ENSG00000117394	solute carrier family 2 (facilitated glucose transporter), member 1 [Source:HGNC Symbol;Acc:HGNC:11005]
ENST00000430683	409.507	0.713101	0.232124	-3.07207	0.00212577	0.0428914	303	225	62	636	745	540	2511	ENSG00000225886
ENST00000527866	888.561	0.712065	0.181082	-3.93228	8.41e-05	0.0046269	814	424	565	1179	1181	1305	5468	ENSG00000126457	protein arginine methyltransferase 1 [Source:HGNC Symbol;Acc:HGNC:5187]
ENST00000472374	271.21	0.711333	0.192512	-3.69501	0.00021988	0.00916576	213	111	222	343	362	426	1677	ENSG00000100162	centromere protein M [Source:HGNC Symbol;Acc:HGNC:18352]
ENST00000469732	606.745	0.711175	0.229146	-3.10359	0.00191189	0.0399329	424	441	148	903	850	954	3720	ENSG00000164692	collagen, type I, alpha 2 [Source:HGNC Symbol;Acc:HGNC:2198]
ENST00000527081	436.425	0.711129	0.165547	-4.29564	1.74e-05	0.00144813	378	246	273	603	576	601	2677	ENSG00000215440	aminopeptidase-like 1 [Source:HGNC Symbol;Acc:HGNC:16244]
ENST00000591515	732.474	0.710487	0.154297	-4.60466	4.13e-06	0.000500106	616	403	506	876	1017	1081	4499	ENSG00000130332	LSM7 homolog, U6 small nuclear RNA associated (S. cerevisiae) [Source:HGNC Symbol;Acc:HGNC:20470]
ENST00000546772	144.911	0.710206	0.17486	-4.06157	4.87e-05	0.0031443	110	93	91	209	186	199	888	ENSG00000111077	tensin like C1 domain containing phosphatase (tensin 2) [Source:HGNC Symbol;Acc:HGNC:19737]
ENST00000466267	115.267	0.70992	0.228288	-3.10975	0.00187245	0.0394943	90	41	14	161	222	185	713	ENSG00000049089	collagen, type IX, alpha 2 [Source:HGNC Symbol;Acc:HGNC:2218]
ENST00000425954	443.121	0.709716	0.190158	-3.73225	0.000189781	0.00823782	349	186	361	633	642	556	2727	ENSG00000196576	plexin B2 [Source:HGNC Symbol;Acc:HGNC:9104]
ENST00000558412	389.584	0.709268	0.149164	-4.75497	1.98e-06	0.000281043	289	275	243	505	512	560	2384	ENSG00000140395	WD repeat domain 61 [Source:HGNC Symbol;Acc:HGNC:30300]
ENST00000539724	856.64	0.708801	0.189903	-3.73243	0.000189638	0.00823456	707	573	413	1079	1255	1211	5238	ENSG00000172725	coronin, actin binding protein, 1B [Source:HGNC Symbol;Acc:HGNC:2253]
ENST00000461775	120.127	0.708288	0.213339	-3.32001	0.000900158	0.0241377	94	42	95	173	158	182	744	ENSG00000100324	TGF-beta activated kinase 1/MAP3K7 binding protein 1 [Source:HGNC Symbol;Acc:HGNC:18157]
ENST00000563156	469.624	0.70698	0.20076	-3.52151	0.000429093	0.0145473	349	172	417	643	648	675	2904	ENSG00000103253	hydroxyacylglutathione hydrolase-like [Source:HGNC Symbol;Acc:HGNC:14177]
ENST00000559642	224.79	0.706889	0.218977	-3.22815	0.00124595	0.0301708	199	127	87	332	334	298	1377	ENSG00000125378	bone morphogenetic protein 4 [Source:HGNC Symbol;Acc:HGNC:1071]
ENST00000489780	74.2717	0.706695	0.203799	-3.4676	0.000525129	0.0166092	50	40	55	104	112	95	456	ENSG00000101004	ninein-like [Source:HGNC Symbol;Acc:HGNC:29163]
ENST00000303277	1064.54	0.70629	0.153693	-4.59546	4.32e-06	0.000518094	882	659	669	1365	1536	1400	6511	ENSG00000168936	transmembrane protein 129, E3 ubiquitin protein ligase [Source:HGNC Symbol;Acc:HGNC:25137]
ENST00000480640	770.225	0.706144	0.142713	-4.94801	7.5e-07	0.000135677	639	470	505	956	1021	1133	4724	ENSG00000172037	laminin, beta 2 (laminin S) [Source:HGNC Symbol;Acc:HGNC:6487]
ENST00000487162	1072.45	0.7043	0.194516	-3.62078	0.000293721	0.0112661	968	605	550	1337	1668	1436	6564	ENSG00000025708	thymidine phosphorylase [Source:HGNC Symbol;Acc:HGNC:3148]
ENST00000530975	1066.03	0.703647	0.216957	-3.24325	0.00118175	0.0292104	726	341	979	1294	1839	1405	6584	ENSG00000116871	MAP7 domain containing 1 [Source:HGNC Symbol;Acc:HGNC:25514]
ENST00000565879	700.353	0.703449	0.2151	-3.27034	0.00107417	0.0274474	440	228	688	903	1068	1012	4339	ENSG00000261691
ENST00000463078	983.707	0.703094	0.148156	-4.74563	2.08e-06	0.00029063	760	655	635	1232	1450	1277	6009	ENSG00000130429	actin related protein 2/3 complex, subunit 1B, 41kDa [Source:HGNC Symbol;Acc:HGNC:704]
ENST00000593869	476.701	0.702957	0.118586	-5.92781	3.07e-09	1.55e-06	361	309	344	617	600	692	2923	0	0
ENST00000408965	239.903	0.701824	0.230598	-3.0435	0.00233847	0.045495	179	154	64	340	436	291	1464	ENSG00000221869	CCAAT/enhancer binding protein (C/EBP), delta [Source:HGNC Symbol;Acc:HGNC:1835]
ENST00000289805	107.411	0.70181	0.189825	-3.69715	0.000218036	0.00911581	81	52	84	142	145	158	662	ENSG00000158792	spermatogenesis associated 2-like [Source:HGNC Symbol;Acc:HGNC:28393]
ENST00000502309	86.7983	0.70181	0.21539	-3.25832	0.00112075	0.0282433	64	33	69	111	135	124	536	ENSG00000145214	diacylglycerol kinase, theta 110kDa [Source:HGNC Symbol;Acc:HGNC:2856]
ENST00000467236	417.481	0.7015	0.19672	-3.56598	0.000362495	0.012926	288	165	390	573	574	590	2580	ENSG00000184216	interleukin-1 receptor-associated kinase 1 [Source:HGNC Symbol;Acc:HGNC:6112]
ENST00000418590	1252.54	0.701314	0.143881	-4.87426	1.09e-06	0.000180987	1060	686	896	1623	1703	1717	7685	ENSG00000100241	SET binding factor 1 [Source:HGNC Symbol;Acc:HGNC:10542]
ENST00000586271	169.899	0.700953	0.231741	-3.02472	0.00248862	0.0472688	157	56	34	242	298	263	1050	ENSG00000141524	transmembrane channel-like 6 [Source:HGNC Symbol;Acc:HGNC:18021]
ENST00000605104	207.181	0.700921	0.205246	-3.41502	0.000637763	0.0191467	157	147	94	253	302	315	1268	ENSG00000005238	family with sequence similarity 214, member B [Source:HGNC Symbol;Acc:HGNC:25666]
ENST00000420502	229.593	0.700871	0.203558	-3.4431	0.00057509	0.0177587	211	109	130	302	344	314	1410	0	0
ENST00000541861	229.593	0.700871	0.203558	-3.4431	0.00057509	0.0177587	211	109	130	302	344	314	1410	0	0
ENST00000497756	474.974	0.700738	0.169764	-4.12771	3.66e-05	0.00253977	362	222	405	592	639	709	2929	0	0
ENST00000309602	1084.98	0.700023	0.201037	-3.48206	0.000497579	0.0160272	826	409	938	1452	1701	1357	6683	ENSG00000173621	leucine rich repeat and fibronectin type III domain containing 4 [Source:HGNC Symbol;Acc:HGNC:28456]
ENST00000561916	66.3776	0.699769	0.232113	-3.01478	0.00257165	0.0482465	53	34	19	107	112	82	407	ENSG00000261359	PYCARD antisense RNA 1 [Source:HGNC Symbol;Acc:HGNC:45036]
ENST00000357052	521.105	0.699704	0.143746	-4.86763	1.13e-06	0.000185405	434	311	351	663	689	748	3196	ENSG00000167578	RAB4B, member RAS oncogene family [Source:HGNC Symbol;Acc:HGNC:9782]
ENST00000462385	168.051	0.699113	0.182522	-3.83029	0.00012799	0.00624048	127	107	106	257	182	254	1033	ENSG00000124006	obscurin-like 1 [Source:HGNC Symbol;Acc:HGNC:29092]
ENST00000560915	75.7683	0.698469	0.226033	-3.09011	0.0020008	0.041141	56	22	60	114	98	121	471	ENSG00000134152	katanin p80 subunit B-like 1 [Source:HGNC Symbol;Acc:HGNC:26199]
ENST00000546421	330.443	0.698124	0.159662	-4.37251	1.23e-05	0.00112234	254	179	258	445	475	415	2026	ENSG00000257167	TMPO antisense RNA 1 [Source:HGNC Symbol;Acc:HGNC:44158]
ENST00000250937	349.826	0.698119	0.193996	-3.59863	0.000319894	0.0119887	230	155	324	457	538	450	2154	ENSG00000129932	deoxyhypusine hydroxylase/monooxygenase [Source:HGNC Symbol;Acc:HGNC:28662]
ENST00000453489	6248.14	0.698114	0.195928	-3.56311	0.000366491	0.0130151	5893	3406	3090	8342	9133	8409	38273	0	0
ENST00000610101	6248.14	0.698114	0.195928	-3.56311	0.000366491	0.0130151	5893	3406	3090	8342	9133	8409	38273	0	0
ENST00000425828	88.3165	0.698016	0.226362	-3.08363	0.00204495	0.0417242	77	36	45	107	158	120	543	ENSG00000205090	transmembrane protein 240 [Source:HGNC Symbol;Acc:HGNC:25186]
ENST00000599536	560.593	0.697689	0.137918	-5.05873	4.22e-07	8.72e-05	430	342	414	644	767	844	3441	ENSG00000269469
ENST00000572786	224.761	0.696917	0.187007	-3.72669	0.000194009	0.0083651	190	118	147	322	327	273	1377	ENSG00000162076	FLYWCH family member 2 [Source:HGNC Symbol;Acc:HGNC:25178]
ENST00000391718	129.522	0.696724	0.204031	-3.4148	0.0006383	0.0191467	108	67	79	142	188	214	798	ENSG00000197483	zinc finger protein 628 [Source:HGNC Symbol;Acc:HGNC:28054]
ENST00000580385	463.316	0.695121	0.16745	-4.15122	3.31e-05	0.00235596	347	230	391	547	672	664	2851	ENSG00000265393
ENST00000371443	606.709	0.694942	0.22324	-3.11298	0.00185206	0.0391229	513	165	455	795	1006	815	3749	ENSG00000182154	mitochondrial ribosomal protein L41 [Source:HGNC Symbol;Acc:HGNC:14492]
ENST00000480090	251.376	0.694697	0.205017	-3.38849	0.000702774	0.0203909	234	118	141	326	378	347	1544	ENSG00000114353	guanine nucleotide binding protein (G protein), alpha inhibiting activity polypeptide 2 [Source:HGNC Symbol;Acc:HGNC:4385]
ENST00000585707	231.838	0.693812	0.184761	-3.75519	0.000173213	0.00776323	197	139	133	343	269	343	1424	ENSG00000214578	high mobility group nucleosomal binding domain 2 pseudogene 15 [Source:HGNC Symbol;Acc:HGNC:39020]
ENST00000595416	189.726	0.693735	0.17076	-4.06264	4.85e-05	0.00313476	140	101	153	224	262	288	1168	ENSG00000105127	A kinase (PRKA) anchor protein 8 [Source:HGNC Symbol;Acc:HGNC:378]
ENST00000464957	425.864	0.693206	0.186776	-3.71143	0.000206092	0.00873858	317	193	363	535	665	545	2618	ENSG00000224051	ceramide-1-phosphate transfer protein [Source:HGNC Symbol;Acc:HGNC:28116]
ENST00000493686	188.876	0.692703	0.190282	-3.6404	0.00027221	0.0106747	145	124	109	275	276	224	1153	ENSG00000115364	mitochondrial ribosomal protein L19 [Source:HGNC Symbol;Acc:HGNC:14052]
ENST00000588428	1513.8	0.692682	0.192033	-3.6071	0.000309635	0.0117053	1030	627	1441	1833	2242	2173	9346	ENSG00000125912	nicalin [Source:HGNC Symbol;Acc:HGNC:26923]
ENST00000481757	894.577	0.692566	0.165841	-4.17609	2.97e-05	0.0021763	793	446	628	1193	1178	1261	5499	ENSG00000142327	arginyl aminopeptidase (aminopeptidase B)-like 1 [Source:HGNC Symbol;Acc:HGNC:10079]
ENST00000571085	147.681	0.692523	0.209746	-3.30172	0.000960943	0.0253234	92	58	141	198	199	227	915	ENSG00000262115
ENST00000585190	96.4102	0.692362	0.220542	-3.13936	0.00169316	0.036937	76	62	39	147	138	128	590	ENSG00000266002
ENST00000427600	611.842	0.692359	0.167848	-4.12492	3.71e-05	0.00256066	471	422	365	950	684	856	3748	ENSG00000234004
ENST00000457822	611.842	0.692359	0.167848	-4.12492	3.71e-05	0.00256066	471	422	365	950	684	856	3748	0	0
ENST00000428540	255.537	0.691736	0.181019	-3.82135	0.000132725	0.00639253	182	126	219	302	387	356	1572	ENSG00000188064	wingless-type MMTV integration site family, member 7B [Source:HGNC Symbol;Acc:HGNC:12787]
ENST00000590595	4014.76	0.691304	0.159315	-4.33923	1.43e-05	0.00124881	2941	1956	3592	5146	5653	5409	24697	ENSG00000184640	septin 9 [Source:HGNC Symbol;Acc:HGNC:7323]
ENST00000571908	122.825	0.690119	0.225523	-3.06008	0.00221275	0.0439313	95	78	46	175	130	235	759	ENSG00000173821	ring finger protein 213 [Source:HGNC Symbol;Acc:HGNC:14539]
ENST00000421129	309.442	0.690101	0.204705	-3.37119	0.000748447	0.0213438	247	218	134	428	392	477	1896	ENSG00000237748	ubiquinol-cytochrome c reductase binding protein pseudogene 1 [Source:HGNC Symbol;Acc:HGNC:12583]
ENST00000526293	3496.89	0.689851	0.138469	-4.98197	6.29e-07	0.000120216	2804	1841	2828	4312	4688	5025	21498	ENSG00000173327	mitogen-activated protein kinase kinase kinase 11 [Source:HGNC Symbol;Acc:HGNC:6850]
ENST00000592034	159.533	0.689816	0.220907	-3.12265	0.0017923	0.0382827	134	53	114	198	268	217	984	ENSG00000267769
ENST00000007390	1084.41	0.689684	0.133282	-5.17464	2.28e-07	5.41e-05	807	589	929	1390	1436	1514	6665	ENSG00000007520	TSR3, 20S rRNA accumulation, homolog (S. cerevisiae) [Source:HGNC Symbol;Acc:HGNC:14175]
ENST00000586351	287.914	0.689236	0.178721	-3.8565	0.000115022	0.00578059	236	139	220	406	405	362	1768	ENSG00000267658
ENST00000470155	3101.28	0.689136	0.183579	-3.75389	0.000174113	0.00779501	2797	1331	2261	4132	4236	4338	19095	0	0
ENST00000408876	77.3336	0.688911	0.2223	-3.09901	0.00194169	0.0403355	54	33	57	98	141	92	475	ENSG00000221803	small nucleolar RNA, C/D box 23 [Source:HGNC Symbol;Acc:HGNC:32718]
ENST00000455245	74.577	0.688789	0.210487	-3.27235	0.00106656	0.0273297	55	50	38	110	98	106	457	ENSG00000232815
ENST00000437911	565.655	0.688277	0.196461	-3.50338	0.000459401	0.0152182	537	266	332	729	812	800	3476	0	0
ENST00000363524	192.8	0.687894	0.160112	-4.29634	1.74e-05	0.00144534	120	135	147	245	261	273	1181	ENSG00000200394	small nucleolar RNA, H/ACA box 38B [Source:HGNC Symbol;Acc:HGNC:33617]
ENST00000588360	268.922	0.686881	0.210239	-3.26715	0.00108638	0.0276498	195	94	243	345	392	395	1664	ENSG00000105520	Lipid phosphate phosphatase-related protein type 2 [Source:UniProtKB/Swiss-Prot;Acc:Q96GM1]
ENST00000565166	315.578	0.68667	0.138768	-4.94832	7.49e-07	0.000135677	247	190	234	414	423	426	1934	ENSG00000260521
ENST00000602330	315.578	0.68667	0.138768	-4.94832	7.49e-07	0.000135677	247	190	234	414	423	426	1934	ENSG00000270017
ENST00000427710	2644.36	0.686649	0.198257	-3.46342	0.000533349	0.0168042	1820	1016	2548	3410	3904	3631	16329	ENSG00000115310	reticulon 4 [Source:HGNC Symbol;Acc:HGNC:14085]
ENST00000429712	206.157	0.685852	0.196054	-3.49829	0.000468257	0.0153694	170	97	149	231	323	298	1268	ENSG00000211454	aldo-keto reductase family 7-like (gene/pseudogene) [Source:HGNC Symbol;Acc:HGNC:24056]
ENST00000367425	135.595	0.685851	0.226043	-3.03416	0.00241208	0.0463418	109	87	45	214	193	182	830	ENSG00000116785	complement factor H-related 3 [Source:HGNC Symbol;Acc:HGNC:16980]
ENST00000397765	232.506	0.685225	0.184408	-3.71581	0.00020255	0.00863621	199	139	135	343	269	343	1428	0	0
ENST00000469955	91.0485	0.684693	0.193385	-3.54058	0.000399255	0.0138536	69	56	58	127	108	142	560	ENSG00000244357	RNA, 7SL, cytoplasmic 145, pseudogene [Source:HGNC Symbol;Acc:HGNC:46161]
ENST00000581696	516.347	0.684669	0.228987	-2.99	0.0027898	0.0509146	361	111	463	761	661	865	3222	ENSG00000263721	microRNA 4444-1 [Source:HGNC Symbol;Acc:HGNC:41710]
ENST00000474122	162.072	0.684604	0.198845	-3.4429	0.000575519	0.0177587	115	122	82	224	197	253	993	ENSG00000113441	leucyl/cystinyl aminopeptidase [Source:HGNC Symbol;Acc:HGNC:6656]
ENST00000602942	221.459	0.68437	0.173721	-3.93947	8.17e-05	0.00453901	158	113	191	268	315	318	1363	ENSG00000124074	enkurin domain containing 1 [Source:HGNC Symbol;Acc:HGNC:25246]
ENST00000487304	4484.06	0.683815	0.177776	-3.8465	0.000119815	0.00595071	3391	1938	4051	5724	5631	6985	27720	ENSG00000137818	ribosomal protein, large, P1 [Source:HGNC Symbol;Acc:HGNC:10372]
ENST00000464331	128.974	0.682779	0.211679	-3.22553	0.00125739	0.0303463	114	52	86	162	168	216	798	ENSG00000241229	RNA, 7SL, cytoplasmic 443, pseudogene [Source:HGNC Symbol;Acc:HGNC:46459]
ENST00000588096	749.144	0.68268	0.161207	-4.2348	2.29e-05	0.00179351	610	375	597	958	1072	988	4600	ENSG00000171302	calcium activated nucleotidase 1 [Source:HGNC Symbol;Acc:HGNC:19721]
ENST00000372672	2019.8	0.682665	0.170926	-3.99393	6.5e-05	0.00385167	1750	943	1539	2645	2839	2697	12413	0	0
ENST00000420695	30748.1	0.681591	0.195072	-3.49405	0.00047575	0.0155487	24712	22481	13726	40429	43959	42341	187648	ENSG00000238279
ENST00000591510	1498.45	0.681581	0.133888	-5.09069	3.57e-07	7.56e-05	1259	939	995	1912	1920	2158	9183	ENSG00000130175	protein kinase C substrate 80K-H [Source:HGNC Symbol;Acc:HGNC:9411]
ENST00000470395	5623.6	0.68134	0.201693	-3.3781	0.000729887	0.021005	4598	4056	2343	7901	7627	7824	34349	ENSG00000116209	transmembrane protein 59 [Source:HGNC Symbol;Acc:HGNC:1239]
ENST00000496568	119.907	0.681224	0.205341	-3.31753	0.000908161	0.0243143	93	81	60	154	180	165	733	ENSG00000178149	DALR anticodon binding domain containing 3 [Source:HGNC Symbol;Acc:HGNC:25536]
ENST00000531411	520.578	0.681032	0.142809	-4.76883	1.85e-06	0.000267955	431	285	395	672	672	743	3198	ENSG00000174915	phosphatidylserine synthase 2 [Source:HGNC Symbol;Acc:HGNC:15463]
ENST00000530260	10381.3	0.680461	0.204282	-3.33099	0.000865384	0.023467	7192	5740	7677	12396	20215	10060	63280	ENSG00000150672	discs, large homolog 2 (Drosophila) [Source:HGNC Symbol;Acc:HGNC:2901]
ENST00000564272	147.049	0.680406	0.169542	-4.01321	5.99e-05	0.00363619	114	82	111	192	199	205	903	ENSG00000171241	SHC SH2-domain binding protein 1 [Source:HGNC Symbol;Acc:HGNC:29547]
ENST00000604452	422.779	0.680371	0.194229	-3.50293	0.000460173	0.0152182	328	293	223	615	430	711	2600	0	0
ENST00000586173	105.96	0.680328	0.210168	-3.23707	0.00120762	0.0296346	65	48	96	132	168	144	653	ENSG00000105171	processing of precursor 4, ribonuclease P/MRP subunit (S. cerevisiae) [Source:HGNC Symbol;Acc:HGNC:30081]
ENST00000535249	158.274	0.68009	0.195721	-3.4748	0.000511237	0.0163002	129	103	84	240	199	214	969	0	0
ENST00000607682	241.4	0.679946	0.211904	-3.20875	0.00133312	0.0315161	157	87	234	325	346	345	1494	0	0
ENST00000580021	129.322	0.679816	0.181817	-3.73901	0.000184746	0.00809686	95	69	103	158	186	184	795	ENSG00000177303	CASK interacting protein 2 [Source:HGNC Symbol;Acc:HGNC:18200]
ENST00000493434	383.544	0.679628	0.153845	-4.41762	9.98e-06	0.00096282	302	266	236	505	489	549	2347	ENSG00000187688	transient receptor potential cation channel, subfamily V, member 2 [Source:HGNC Symbol;Acc:HGNC:18082]
ENST00000513465	680.399	0.679309	0.189866	-3.57784	0.000346449	0.012612	546	487	332	978	801	1023	4167	ENSG00000124399
ENST00000244249	680.399	0.679309	0.189866	-3.57784	0.000346449	0.012612	546	487	332	978	801	1023	4167	0	0
ENST00000373805	800.243	0.678881	0.1925	-3.52666	0.000420837	0.0143547	722	487	400	1051	1153	1082	4895	ENSG00000148180	gelsolin [Source:HGNC Symbol;Acc:HGNC:4620]
ENST00000602400	136.124	0.678871	0.188472	-3.60198	0.000315806	0.0118804	111	79	87	158	193	208	836	0	0
ENST00000433269	1056.54	0.678736	0.183242	-3.70405	0.000212187	0.00893524	950	484	751	1379	1540	1385	6489	0	0
ENST00000441819	118.485	0.678329	0.230813	-2.93887	0.00329415	0.0567179	95	72	33	153	200	173	726	ENSG00000237418
ENST00000531072	646.481	0.676904	0.162869	-4.15613	3.24e-05	0.00232112	496	331	541	790	958	853	3969	ENSG00000168061	SAC3 domain containing 1 [Source:HGNC Symbol;Acc:HGNC:30179]
ENST00000421517	331.014	0.676812	0.170243	-3.97556	7.02e-05	0.00405756	255	181	257	403	512	420	2028	ENSG00000071889	family with sequence similarity 3, member A [Source:HGNC Symbol;Acc:HGNC:13749]
ENST00000591999	521.444	0.676805	0.190425	-3.55418	0.000379155	0.0133437	428	215	432	661	747	731	3214	0	0
ENST00000372491	468.783	0.676419	0.223424	-3.02751	0.00246575	0.0470236	393	301	161	629	799	576	2859	ENSG00000188483	immediate early response 5-like [Source:HGNC Symbol;Acc:HGNC:23679]
ENST00000488006	634.632	0.676366	0.122793	-5.50819	3.63e-08	1.2e-05	470	391	508	785	878	856	3888	ENSG00000114978	MOB kinase activator 1A [Source:HGNC Symbol;Acc:HGNC:16015]
ENST00000426713	213.251	0.676339	0.229635	-2.94527	0.00322669	0.0561	145	48	192	301	329	310	1325	ENSG00000175701	long intergenic non-protein coding RNA 116 [Source:HGNC Symbol;Acc:HGNC:27339]
ENST00000427721	40852.3	0.675975	0.171705	-3.93683	8.26e-05	0.00456882	37962	22186	24946	53676	56235	55391	250396	ENSG00000250644	Uncharacterized protein {ECO:0000313|Ensembl:ENSP00000415840} [Source:UniProtKB/TrEMBL;Acc:H7C469]
ENST00000595483	1318.73	0.67458	0.179903	-3.74969	0.000177051	0.00787328	1152	858	691	1806	1778	1777	8062	ENSG00000090013	biliverdin reductase B (flavin reductase (NADPH)) [Source:HGNC Symbol;Acc:HGNC:1063]
ENST00000599029	436.872	0.674199	0.153036	-4.4055	1.06e-05	0.0010056	296	239	398	566	577	611	2687	ENSG00000063176	sphingosine kinase 2 [Source:HGNC Symbol;Acc:HGNC:18859]
ENST00000443164	436.872	0.674199	0.153036	-4.4055	1.06e-05	0.0010056	296	239	398	566	577	611	2687	0	0
ENST00000571942	106.133	0.674136	0.223969	-3.00995	0.00261289	0.0487679	75	34	91	135	176	145	656	ENSG00000079432	capicua transcriptional repressor [Source:HGNC Symbol;Acc:HGNC:14214]
ENST00000431125	194.711	0.673909	0.208036	-3.23939	0.00119786	0.029454	134	75	181	246	290	277	1203	ENSG00000197114	zinc finger, CCCH-type with G patch domain [Source:HGNC Symbol;Acc:HGNC:15948]
ENST00000589473	1002.2	0.673428	0.192471	-3.49885	0.000467262	0.0153531	805	394	870	1307	1398	1410	6184	ENSG00000196365	lon peptidase 1, mitochondrial [Source:HGNC Symbol;Acc:HGNC:9479]
ENST00000525181	8061.31	0.67252	0.167886	-4.00582	6.18e-05	0.00371835	7205	4931	4670	10653	11209	10629	49297	ENSG00000177697	CD151 molecule (Raph blood group) [Source:HGNC Symbol;Acc:HGNC:1630]
ENST00000520051	389.634	0.672072	0.131407	-5.11442	3.15e-07	6.9e-05	309	248	279	503	511	536	2386	ENSG00000104763	N-acylsphingosine amidohydrolase (acid ceramidase) 1 [Source:HGNC Symbol;Acc:HGNC:735]
ENST00000457645	902.41	0.671351	0.184445	-3.63984	0.000272807	0.0106916	784	592	464	1273	1209	1193	5515	0	0
ENST00000554255	239.868	0.670949	0.14898	-4.50363	6.68e-06	0.000712939	166	144	202	305	324	331	1472	ENSG00000100711	zinc finger, FYVE domain containing 21 [Source:HGNC Symbol;Acc:HGNC:20760]
ENST00000467943	1168.11	0.670613	0.158391	-4.23391	2.3e-05	0.00179952	1036	633	806	1587	1564	1535	7161	ENSG00000093010	catechol-O-methyltransferase [Source:HGNC Symbol;Acc:HGNC:2228]
ENST00000600480	1758.92	0.670562	0.199784	-3.35643	0.00078956	0.0220999	1315	645	1645	2450	2343	2476	10874	ENSG00000088247	KH-type splicing regulatory protein [Source:HGNC Symbol;Acc:HGNC:6316]
ENST00000569769	1635.19	0.670528	0.167254	-4.00905	6.1e-05	0.00368256	1337	762	1369	2044	2249	2304	10065	ENSG00000162032	splA/ryanodine receptor domain and SOCS box containing 3 [Source:HGNC Symbol;Acc:HGNC:30629]
ENST00000482899	479.619	0.670004	0.143218	-4.6782	2.89e-06	0.000376738	398	304	320	603	628	685	2938	ENSG00000197150	ATP-binding cassette, sub-family B (MDR/TAP), member 8 [Source:HGNC Symbol;Acc:HGNC:49]
ENST00000600964	1927.51	0.669352	0.170334	-3.92965	8.51e-05	0.00466347	1552	1388	1048	2554	2637	2585	11764	ENSG00000042753	adaptor-related protein complex 2, sigma 1 subunit [Source:HGNC Symbol;Acc:HGNC:565]
ENST00000462626	263.748	0.667873	0.150569	-4.43566	9.18e-06	0.000907731	209	176	174	347	334	375	1615	ENSG00000149499	echinoderm microtubule associated protein like 3 [Source:HGNC Symbol;Acc:HGNC:26666]
ENST00000465226	425.289	0.667432	0.178888	-3.731	0.00019072	0.00826398	294	215	383	519	654	547	2612	ENSG00000125826	RanBP-type and C3HC4-type zinc finger containing 1 [Source:HGNC Symbol;Acc:HGNC:15864]
ENST00000582868	381.326	0.6674	0.142825	-4.67286	2.97e-06	0.000383416	298	260	254	531	462	529	2334	ENSG00000265621
ENST00000547279	2220.59	0.667081	0.206023	-3.23789	0.00120415	0.0295792	2072	1036	1320	2894	3778	2480	13580	ENSG00000157227	matrix metallopeptidase 14 (membrane-inserted) [Source:HGNC Symbol;Acc:HGNC:7160]
ENST00000546542	69.0728	0.666484	0.228316	-2.91913	0.00351007	0.0592328	59	38	26	86	95	122	426	ENSG00000170421	keratin 8 [Source:HGNC Symbol;Acc:HGNC:6446]
ENST00000483438	299.129	0.666193	0.189927	-3.50763	0.000452123	0.0150534	253	136	229	374	452	394	1838	ENSG00000136840	ST6 (alpha-N-acetyl-neuraminyl-2,3-beta-galactosyl-1,3)-N-acetylgalactosaminide alpha-2,6-sialyltransferase 4 [Source:HGNC Symbol;Acc:HGNC:17846]
ENST00000498516	307.103	0.666018	0.172694	-3.85664	0.000114955	0.00577956	232	159	256	446	423	368	1884	ENSG00000143889	heterogeneous nuclear ribonucleoprotein L-like [Source:HGNC Symbol;Acc:HGNC:25127]
ENST00000462958	970.451	0.66586	0.130242	-5.11247	3.18e-07	6.95e-05	815	597	679	1225	1247	1385	5948	ENSG00000136717	bridging integrator 1 [Source:HGNC Symbol;Acc:HGNC:1052]
ENST00000597000	369.883	0.665754	0.204898	-3.2492	0.00115729	0.0288076	246	154	350	396	552	590	2288	ENSG00000130479	microtubule-associated protein 1S [Source:HGNC Symbol;Acc:HGNC:15715]
ENST00000370126	526.146	0.665632	0.181534	-3.66671	0.000245687	0.0099372	395	240	469	791	675	669	3239	ENSG00000137996	RNA 3'-terminal phosphate cyclase [Source:HGNC Symbol;Acc:HGNC:17981]
ENST00000570170	648.452	0.665572	0.191348	-3.47832	0.000504558	0.0161707	449	277	622	786	919	951	4004	ENSG00000156860	fibrosin [Source:HGNC Symbol;Acc:HGNC:20442]
ENST00000605833	28082.4	0.665343	0.135794	-4.89965	9.6e-07	0.00016424	22893	15088	22818	35699	38099	37745	172342	ENSG00000229124	VIM antisense RNA 1 [Source:HGNC Symbol;Acc:HGNC:44879]
ENST00000332704	916.959	0.664727	0.13479	-4.93158	8.16e-07	0.000144957	691	514	781	1096	1206	1349	5637	ENSG00000183751	transducin (beta)-like 3 [Source:HGNC Symbol;Acc:HGNC:11587]
ENST00000586171	499.693	0.66434	0.196609	-3.37899	0.000727534	0.0209521	439	207	379	617	752	681	3075	ENSG00000160877	nucleus accumbens associated 1, BEN and BTB (POZ) domain containing [Source:HGNC Symbol;Acc:HGNC:20967]
ENST00000439199	70.6625	0.663936	0.20691	-3.20881	0.00133284	0.0315154	41	46	53	90	108	95	433	ENSG00000232818	ribosomal protein S2 pseudogene 32 [Source:HGNC Symbol;Acc:HGNC:30518]
ENST00000455942	276.901	0.663599	0.157966	-4.20089	2.66e-05	0.00200444	230	149	211	357	363	391	1701	ENSG00000254827	solute carrier family 22 (organic cation transporter), member 18 antisense [Source:HGNC Symbol;Acc:HGNC:10965]
ENST00000399080	616.74	0.662643	0.13035	-5.08356	3.7e-07	7.78e-05	500	397	432	760	819	868	3776	ENSG00000214842	RAD51 associated protein 2 [Source:HGNC Symbol;Acc:HGNC:34417]
ENST00000571457	1189.49	0.662263	0.125656	-5.27044	1.36e-07	3.5e-05	986	696	899	1485	1558	1671	7295	ENSG00000176108	charged multivesicular body protein 6 [Source:HGNC Symbol;Acc:HGNC:25675]
ENST00000580962	944.747	0.6622	0.126286	-5.24364	1.57e-07	3.97e-05	791	563	693	1237	1180	1330	5794	ENSG00000263986
ENST00000586992	104.814	0.661739	0.220501	-3.00107	0.00269033	0.0497964	73	36	94	129	159	158	649	ENSG00000125503	protein phosphatase 1, regulatory subunit 12C [Source:HGNC Symbol;Acc:HGNC:14947]
ENST00000585891	1921.33	0.661498	0.108137	-6.11721	9.52e-10	6.05e-07	1551	1206	1434	2388	2509	2681	11769	ENSG00000228887	eukaryotic translation elongation factor 1 delta pseudogene 1 [Source:HGNC Symbol;Acc:HGNC:32474]
ENST00000430596	1921.33	0.661498	0.108137	-6.11721	9.52e-10	6.05e-07	1551	1206	1434	2388	2509	2681	11769	0	0
ENST00000363862	107.324	0.661405	0.206372	-3.20492	0.00135102	0.0318328	69	69	75	148	176	118	655	ENSG00000200732	RNA, U6 small nuclear 194, pseudogene [Source:HGNC Symbol;Acc:HGNC:47157]
ENST00000571029	792.272	0.660697	0.165723	-3.98676	6.7e-05	0.00392644	601	585	469	1092	1096	986	4829	ENSG00000129235	thioredoxin domain containing 17 [Source:HGNC Symbol;Acc:HGNC:28218]
ENST00000526233	1836.61	0.660504	0.15008	-4.401	1.08e-05	0.00102033	1634	1033	1264	2483	2351	2496	11261	ENSG00000197858	glycosylphosphatidylinositol anchor attachment 1 [Source:HGNC Symbol;Acc:HGNC:4446]
ENST00000598706	758.894	0.659905	0.180213	-3.66181	0.000250442	0.0100723	692	355	544	943	1016	1121	4671	ENSG00000185236	RAB11B, member RAS oncogene family [Source:HGNC Symbol;Acc:HGNC:9761]
ENST00000290291	3556.66	0.659793	0.167391	-3.94162	8.09e-05	0.00450914	3172	1780	2595	4307	5085	4895	21834	ENSG00000060491	opioid growth factor receptor [Source:HGNC Symbol;Acc:HGNC:15768]
ENST00000550617	541.867	0.659516	0.172328	-3.8271	0.000129664	0.00630454	431	395	299	706	700	781	3312	ENSG00000258153	heat shock 10kDa protein 1 pseudogene 4 [Source:HGNC Symbol;Acc:HGNC:49323]
ENST00000260126	49014.8	0.658266	0.182544	-3.60606	0.00031088	0.0117422	34120	34446	32554	56827	85258	55006	298211	ENSG00000137571	solute carrier organic anion transporter family, member 5A1 [Source:HGNC Symbol;Acc:HGNC:19046]
ENST00000506889	1358.62	0.65808	0.134592	-4.88943	1.01e-06	0.000170808	1127	812	998	1700	1900	1778	8315	ENSG00000131446	mannosyl (alpha-1,3-)-glycoprotein beta-1,2-N-acetylglucosaminyltransferase [Source:HGNC Symbol;Acc:HGNC:7044]
ENST00000222115	101.112	0.657295	0.230531	-2.85122	0.0043552	0.0671854	82	62	31	118	170	157	620	ENSG00000105509	hyaluronan synthase 1 [Source:HGNC Symbol;Acc:HGNC:4818]
ENST00000408573	880.03	0.657053	0.201199	-3.26569	0.00109197	0.0277405	523	771	445	1136	1098	1406	5379	ENSG00000221500	small nucleolar RNA, C/D box 100 [Source:HGNC Symbol;Acc:HGNC:32763]
ENST00000587225	598.617	0.656841	0.19359	-3.39295	0.000691438	0.0202068	476	241	528	735	831	885	3696	ENSG00000133243	BTB (POZ) domain containing 2 [Source:HGNC Symbol;Acc:HGNC:15504]
ENST00000553493	2194.63	0.656686	0.169247	-3.88005	0.000104437	0.00541892	1899	1173	1574	3123	3136	2522	13427	ENSG00000131981	lectin, galactoside-binding, soluble, 3 [Source:HGNC Symbol;Acc:HGNC:6563]
ENST00000605378	74.0864	0.656429	0.222655	-2.94819	0.00319644	0.0557241	60	30	51	127	101	87	456	ENSG00000271215	ribosomal protein L21 pseudogene 136 [Source:HGNC Symbol;Acc:HGNC:49854]
ENST00000549235	361.32	0.65552	0.176615	-3.71158	0.000205967	0.00873631	303	231	219	537	481	436	2207	ENSG00000033170	fucosyltransferase 8 (alpha (1,6) fucosyltransferase) [Source:HGNC Symbol;Acc:HGNC:4019]
ENST00000417970	5770.25	0.65546	0.15915	-4.11851	3.81e-05	0.00261674	5153	3607	3468	7452	7119	8574	35373	ENSG00000232814	COL4A2 antisense RNA 1 [Source:HGNC Symbol;Acc:HGNC:40156]
ENST00000465389	265.706	0.655217	0.200281	-3.27149	0.00106982	0.0273846	188	212	129	346	336	414	1625	ENSG00000236312	ribosomal protein L34 pseudogene 34 [Source:HGNC Symbol;Acc:HGNC:35848]
ENST00000588907	387.688	0.654917	0.193705	-3.381	0.000722223	0.0208481	326	171	306	424	551	614	2392	ENSG00000227500	secretory carrier membrane protein 4 [Source:HGNC Symbol;Acc:HGNC:30385]
ENST00000540224	375.128	0.65484	0.173231	-3.78015	0.000156732	0.00721994	316	194	283	550	502	455	2300	ENSG00000111269	cAMP responsive element binding protein-like 2 [Source:HGNC Symbol;Acc:HGNC:2350]
ENST00000258157	313.804	0.653594	0.153845	-4.2484	2.15e-05	0.00170887	261	201	207	425	406	420	1920	ENSG00000135686	kelch-like family member 36 [Source:HGNC Symbol;Acc:HGNC:17844]
ENST00000378364	1154.58	0.653233	0.159857	-4.08635	4.38e-05	0.00292048	1005	576	896	1502	1513	1604	7096	ENSG00000198931	adenine phosphoribosyltransferase [Source:HGNC Symbol;Acc:HGNC:626]
ENST00000470438	920.946	0.65274	0.14697	-4.44131	8.94e-06	0.000892078	804	542	634	1171	1235	1255	5641	ENSG00000115694	serine/threonine kinase 25 [Source:HGNC Symbol;Acc:HGNC:11404]
ENST00000570072	452.589	0.65273	0.187171	-3.48734	0.000487842	0.01583	316	208	427	526	592	729	2798	ENSG00000259933
ENST00000451724	264.195	0.652543	0.141022	-4.62724	3.71e-06	0.000457616	196	169	205	320	355	374	1619	ENSG00000123384	low density lipoprotein receptor-related protein 1 [Source:HGNC Symbol;Acc:HGNC:6692]
ENST00000525725	197.967	0.652351	0.20517	-3.17957	0.00147495	0.0336611	177	90	133	270	306	238	1214	ENSG00000165912	protein kinase C and casein kinase substrate in neurons 3 [Source:HGNC Symbol;Acc:HGNC:8572]
ENST00000536099	5321.36	0.651975	0.128316	-5.081	3.75e-07	7.87e-05	4502	3048	4049	6677	7050	7299	32625	0	0
ENST00000552324	68.3916	0.651731	0.231496	-2.81531	0.00487305	0.0721603	59	19	42	93	121	88	422	ENSG00000257139
ENST00000542003	101.494	0.651617	0.207306	-3.14326	0.00167077	0.0365724	57	52	96	148	140	132	625	0	0
ENST00000586749	1023.32	0.651606	0.196541	-3.31537	0.000915206	0.0244291	753	422	952	1283	1587	1302	6299	ENSG00000070423	ring finger protein 126 [Source:HGNC Symbol;Acc:HGNC:21151]
ENST00000357210	689.783	0.651542	0.204192	-3.19084	0.00141862	0.0327975	546	253	616	831	1002	1014	4262	0	0
ENST00000360522	689.783	0.651542	0.204192	-3.19084	0.00141862	0.0327975	546	253	616	831	1002	1014	4262	0	0
ENST00000378710	689.783	0.651542	0.204192	-3.19084	0.00141862	0.0327975	546	253	616	831	1002	1014	4262	0	0
ENST00000276573	75.5129	0.650506	0.202306	-3.21546	0.00130233	0.0309854	51	51	50	117	90	104	463	ENSG00000147573	tripartite motif containing 55 [Source:HGNC Symbol;Acc:HGNC:14215]
ENST00000295493	1045.24	0.64994	0.188622	-3.44572	0.000569532	0.0176361	796	817	516	1353	1421	1473	6376	ENSG00000234983
ENST00000219066	601.04	0.649917	0.177512	-3.66126	0.000250976	0.0100905	557	323	383	776	834	811	3684	ENSG00000065057	nth endonuclease III-like 1 (E. coli) [Source:HGNC Symbol;Acc:HGNC:8028]
ENST00000457991	1018.88	0.649662	0.150703	-4.31088	1.63e-05	0.00137894	884	609	694	1385	1373	1287	6232	0	0
ENST00000586160	1192.94	0.649618	0.230067	-2.8236	0.00474873	0.0709359	1140	655	304	1743	1793	1678	7313	ENSG00000161544	cytoglobin [Source:HGNC Symbol;Acc:HGNC:16505]
ENST00000403754	539.906	0.649435	0.193647	-3.3537	0.000797402	0.0222483	444	352	306	594	897	701	3294	ENSG00000099977	D-dopachrome tautomerase [Source:HGNC Symbol;Acc:HGNC:2732]
ENST00000543673	10763.1	0.64935	0.202395	-3.20833	0.00133508	0.0315502	7515	6072	8287	12730	20526	10460	65590	0	0
ENST00000458574	1364	0.64905	0.130815	-4.9616	6.99e-07	0.000129897	1146	812	1010	1768	1832	1782	8350	ENSG00000143158	mitochondrial pyruvate carrier 2 [Source:HGNC Symbol;Acc:HGNC:24515]
ENST00000557632	1068.34	0.648395	0.109251	-5.93491	2.94e-09	1.49e-06	818	735	783	1448	1254	1503	6541	ENSG00000100519	proteasome (prosome, macropain) 26S subunit, ATPase, 6 [Source:HGNC Symbol;Acc:HGNC:9553]
ENST00000588891	340.772	0.648079	0.188587	-3.43651	0.000589269	0.0180693	307	201	196	392	460	536	2092	ENSG00000267314	Uncharacterized protein {ECO:0000313|Ensembl:ENSP00000468419} [Source:UniProtKB/TrEMBL;Acc:K7ERU9]
ENST00000496602	320.041	0.647845	0.135411	-4.7843	1.72e-06	0.000254267	236	227	228	414	410	442	1957	ENSG00000101966	X-linked inhibitor of apoptosis [Source:HGNC Symbol;Acc:HGNC:592]
ENST00000599924	1644.02	0.64676	0.150628	-4.29377	1.76e-05	0.0014594	1269	882	1413	1900	2341	2291	10096	ENSG00000268746
ENST00000609363	481.853	0.646442	0.19123	-3.38044	0.000723698	0.0208857	444	283	265	574	612	783	2961	ENSG00000273413
ENST00000584567	713.46	0.645859	0.161621	-3.99613	6.44e-05	0.00382525	616	470	428	922	872	1063	4371	ENSG00000141295	secernin 2 [Source:HGNC Symbol;Acc:HGNC:30381]
ENST00000338854	2621.58	0.645738	0.204803	-3.15297	0.00161616	0.0358372	2569	1357	1358	3504	4091	3148	16027	0	0
ENST00000602056	225.467	0.645666	0.196786	-3.28106	0.00103417	0.0267316	175	93	201	294	293	337	1393	ENSG00000130299	GTP binding protein 3 (mitochondrial) [Source:HGNC Symbol;Acc:HGNC:14880]
ENST00000599172	342.803	0.644867	0.228108	-2.82703	0.00469822	0.0705224	298	216	104	476	569	429	2092	ENSG00000268050
ENST00000497415	3326.51	0.644565	0.142125	-4.53518	5.76e-06	0.000631263	2822	2119	2240	4271	4648	4220	20320	ENSG00000163902	ribophorin I [Source:HGNC Symbol;Acc:HGNC:10381]
ENST00000565588	836.335	0.64447	0.201525	-3.19796	0.00138401	0.0323368	803	349	564	1094	1235	1094	5139	ENSG00000051523	cytochrome b-245, alpha polypeptide [Source:HGNC Symbol;Acc:HGNC:2577]
ENST00000520170	1185.64	0.644201	0.13267	-4.85566	1.2e-06	0.000194367	951	725	907	1533	1664	1469	7249	ENSG00000196591	histone deacetylase 2 [Source:HGNC Symbol;Acc:HGNC:4853]
ENST00000544101	458.243	0.644024	0.197015	-3.26891	0.00107961	0.0275291	429	269	237	665	608	596	2804	ENSG00000110446	solute carrier family 15 (oligopeptide transporter), member 3 [Source:HGNC Symbol;Acc:HGNC:18068]
ENST00000395829	1135.86	0.643239	0.167664	-3.83648	0.000124809	0.00612678	1024	620	777	1419	1641	1474	6955	ENSG00000170638	TraB domain containing [Source:HGNC Symbol;Acc:HGNC:28805]
ENST00000446489	1446.34	0.642783	0.182402	-3.52398	0.00042511	0.0144522	1378	797	853	1894	2009	1926	8857	ENSG00000229512
ENST00000570099	173.433	0.642775	0.209077	-3.07434	0.00210969	0.0426617	166	88	93	222	245	251	1065	ENSG00000090238	yippee-like 3 (Drosophila) [Source:HGNC Symbol;Acc:HGNC:18327]
ENST00000590060	2460.81	0.642417	0.162673	-3.94912	7.84e-05	0.00440405	2248	1267	1769	3170	3256	3396	15106	ENSG00000099817	polymerase (RNA) II (DNA directed) polypeptide E, 25kDa [Source:HGNC Symbol;Acc:HGNC:9192]
ENST00000471375	260.544	0.642413	0.193646	-3.31747	0.000908367	0.0243143	226	134	180	291	316	462	1609	ENSG00000100429	histone deacetylase 10 [Source:HGNC Symbol;Acc:HGNC:18128]
ENST00000530495	1075.19	0.642264	0.165926	-3.87078	0.000108487	0.00554765	921	733	619	1327	1416	1560	6576	ENSG00000014216	calpain 1, (mu/I) large subunit [Source:HGNC Symbol;Acc:HGNC:1476]
ENST00000418300	2954.57	0.642236	0.183358	-3.50264	0.000460673	0.0152264	2781	1694	1695	3556	4316	4040	18082	ENSG00000242590
ENST00000582380	2380.77	0.6422	0.160671	-3.99699	6.42e-05	0.00381504	2098	1239	1787	3115	3334	3018	14591	ENSG00000130255	ribosomal protein L36 [Source:HGNC Symbol;Acc:HGNC:13631]
ENST00000593263	298.308	0.642181	0.183039	-3.50844	0.000450737	0.0150399	190	159	282	374	445	382	1832	ENSG00000133265	HSPA (heat shock 70kDa) binding protein, cytoplasmic cochaperone 1 [Source:HGNC Symbol;Acc:HGNC:24989]
ENST00000553528	307.413	0.642148	0.192941	-3.32821	0.000874058	0.0236291	269	161	207	469	432	343	1881	ENSG00000166165	creatine kinase, brain [Source:HGNC Symbol;Acc:HGNC:1991]
ENST00000522971	2793.25	0.642131	0.216613	-2.96441	0.00303262	0.053934	2604	1769	1025	3651	4135	3890	17074	ENSG00000160932	lymphocyte antigen 6 complex, locus E [Source:HGNC Symbol;Acc:HGNC:6727]
ENST00000520229	109	0.641737	0.232407	-2.76126	0.00575793	0.0801591	99	54	27	134	171	187	672	ENSG00000113721	platelet-derived growth factor receptor, beta polypeptide [Source:HGNC Symbol;Acc:HGNC:8804]
ENST00000524075	854.849	0.641252	0.189111	-3.39088	0.000696695	0.0203114	816	486	470	1176	1145	1141	5234	ENSG00000134013	lysyl oxidase-like 2 [Source:HGNC Symbol;Acc:HGNC:6666]
ENST00000291442	892.466	0.640951	0.140006	-4.57801	4.69e-06	0.00054829	745	571	617	1161	1224	1135	5453	ENSG00000160113	nuclear receptor subfamily 2, group F, member 6 [Source:HGNC Symbol;Acc:HGNC:7977]
ENST00000564263	199.479	0.64068	0.194655	-3.29136	0.00099706	0.0259971	185	110	116	279	245	290	1225	ENSG00000141012	galactosamine (N-acetyl)-6-sulfatase [Source:HGNC Symbol;Acc:HGNC:4122]
ENST00000486955	599.308	0.640646	0.174692	-3.66728	0.000245145	0.00993093	501	276	505	805	786	815	3688	ENSG00000175029	C-terminal binding protein 2 [Source:HGNC Symbol;Acc:HGNC:2495]
ENST00000316846	1213.5	0.640639	0.186055	-3.44328	0.000574694	0.0177587	870	529	1178	1515	1678	1715	7485	0	0
ENST00000530315	107.15	0.640558	0.223035	-2.87201	0.0040787	0.0647612	81	76	44	128	177	148	654	ENSG00000184795	unc-93 homolog B5 pseudogene (C. elegans) [Source:HGNC Symbol;Acc:HGNC:34051]
ENST00000549525	979.035	0.640153	0.169321	-3.78071	0.000156379	0.00720901	759	748	549	1331	1197	1396	5980	ENSG00000111775	cytochrome c oxidase subunit VIa polypeptide 1 [Source:HGNC Symbol;Acc:HGNC:2277]
ENST00000595028	2582.85	0.63955	0.167785	-3.81171	0.000138009	0.00659522	1874	1237	2469	3275	3325	3743	15923	ENSG00000130726	tripartite motif containing 28 [Source:HGNC Symbol;Acc:HGNC:16384]
ENST00000539408	326.738	0.639507	0.19415	-3.29389	0.00098812	0.0258244	301	199	171	446	433	450	2000	ENSG00000139112	GABA(A) receptor-associated protein like 1 [Source:HGNC Symbol;Acc:HGNC:4068]
ENST00000575427	218.937	0.639071	0.202006	-3.16362	0.00155821	0.0349826	190	144	108	307	306	282	1337	ENSG00000205544	transmembrane protein 256 [Source:HGNC Symbol;Acc:HGNC:28618]
ENST00000577216	87.0069	0.63873	0.220544	-2.89615	0.00377768	0.0620131	76	32	62	135	114	118	537	ENSG00000177427	mitochondrial elongation factor 2 [Source:HGNC Symbol;Acc:HGNC:17920]
ENST00000595183	423.237	0.638478	0.202483	-3.15324	0.00161468	0.0358198	395	251	211	489	600	649	2595	0	0
ENST00000408031	576.303	0.63833	0.177459	-3.59705	0.000321846	0.0120508	433	286	511	763	856	686	3535	ENSG00000075240	GRAM domain containing 4 [Source:HGNC Symbol;Acc:HGNC:29113]
ENST00000455073	304.908	0.637679	0.144967	-4.39879	1.09e-05	0.00102918	211	208	241	365	427	413	1865	ENSG00000112769	laminin, alpha 4 [Source:HGNC Symbol;Acc:HGNC:6484]
ENST00000544709	2328.44	0.637053	0.137443	-4.63503	3.57e-06	0.000443404	1999	1476	1585	2901	3158	3119	14238	0	0
ENST00000468064	130.211	0.636931	0.227708	-2.79714	0.00515574	0.0747611	104	88	45	143	189	231	800	ENSG00000180902	D-2-hydroxyglutarate dehydrogenase [Source:HGNC Symbol;Acc:HGNC:28358]
ENST00000467783	356.594	0.636737	0.183296	-3.47382	0.00051311	0.0163386	253	197	304	367	454	627	2202	ENSG00000164877	MICAL-like 2 [Source:HGNC Symbol;Acc:HGNC:29672]
ENST00000542057	2327.95	0.636709	0.137351	-4.63565	3.56e-06	0.000442961	1999	1476	1585	2901	3155	3119	14235	0	0
ENST00000585793	115.677	0.636444	0.222301	-2.86298	0.00419679	0.0657675	98	41	86	136	193	159	713	ENSG00000173801	junction plakoglobin [Source:HGNC Symbol;Acc:HGNC:6207]
ENST00000512088	1225.31	0.636083	0.175254	-3.62948	0.000283988	0.0110098	1087	800	692	1583	1726	1593	7481	ENSG00000131495	NADH dehydrogenase (ubiquinone) 1 alpha subcomplex, 2, 8kDa [Source:HGNC Symbol;Acc:HGNC:7685]
ENST00000433675	3214.79	0.636035	0.141926	-4.48145	7.41e-06	0.000777697	2285	2205	2482	3814	4871	3957	19614	ENSG00000233762
ENST00000397084	3214.79	0.636035	0.141926	-4.48145	7.41e-06	0.000777697	2285	2205	2482	3814	4871	3957	19614	0	0
ENST00000338591	811.819	0.635418	0.180578	-3.5188	0.000433509	0.0146605	750	406	564	931	1102	1240	4993	ENSG00000187961	kelch-like family member 17 [Source:HGNC Symbol;Acc:HGNC:24023]
ENST00000426449	485.963	0.635286	0.167501	-3.79274	0.000148995	0.00696018	435	286	316	580	622	744	2983	ENSG00000157873	tumor necrosis factor receptor superfamily, member 14 [Source:HGNC Symbol;Acc:HGNC:11912]
ENST00000590559	106.904	0.634853	0.197366	-3.21663	0.00129707	0.0308897	93	61	66	134	146	156	656	ENSG00000105270	CAP-GLY domain containing linker protein 3 [Source:HGNC Symbol;Acc:HGNC:24314]
ENST00000571876	105.401	0.634781	0.220575	-2.87785	0.00400401	0.0640029	74	37	97	145	159	139	651	ENSG00000183048	solute carrier family 25 (mitochondrial carrier; dicarboxylate transporter), member 10 [Source:HGNC Symbol;Acc:HGNC:10980]
ENST00000589151	463.87	0.634661	0.146109	-4.34374	1.4e-05	0.00122956	396	289	320	606	611	616	2838	ENSG00000167645	Yip1 interacting factor homolog B (S. cerevisiae) [Source:HGNC Symbol;Acc:HGNC:30511]
ENST00000560255	110.981	0.633512	0.199114	-3.18165	0.00146437	0.0335203	63	62	105	155	147	151	683	ENSG00000259642	ST20 antisense RNA 1 [Source:HGNC Symbol;Acc:HGNC:27521]
ENST00000594521	843.509	0.633463	0.102372	-6.18787	6.1e-10	4.48e-07	632	554	682	1058	1018	1228	5172	ENSG00000076928	Rho guanine nucleotide exchange factor (GEF) 1 [Source:HGNC Symbol;Acc:HGNC:681]
ENST00000531525	262.762	0.633088	0.156574	-4.04337	5.27e-05	0.00331159	192	187	185	334	299	415	1612	ENSG00000149311	ATM serine/threonine kinase [Source:HGNC Symbol;Acc:HGNC:795]
ENST00000478238	152.279	0.633001	0.171102	-3.69956	0.000215976	0.00906212	110	100	114	227	188	193	932	ENSG00000139351	synaptonemal complex protein 3 [Source:HGNC Symbol;Acc:HGNC:18130]
ENST00000585238	741.146	0.632931	0.150135	-4.21575	2.49e-05	0.00190679	599	390	629	952	993	987	4550	ENSG00000264931	microRNA 3138 [Source:HGNC Symbol;Acc:HGNC:38341]
ENST00000423226	122.055	0.632652	0.214029	-2.95592	0.00311736	0.0548445	105	80	55	155	165	188	748	ENSG00000214035
ENST00000464043	637.767	0.632552	0.137724	-4.59289	4.37e-06	0.00052247	549	381	463	836	804	875	3908	ENSG00000157870	family with sequence similarity 213, member B [Source:HGNC Symbol;Acc:HGNC:28390]
ENST00000587062	323.975	0.631704	0.208275	-3.03303	0.00242108	0.0464172	303	175	175	396	531	400	1980	ENSG00000108828	vesicle amine transport 1 [Source:HGNC Symbol;Acc:HGNC:16919]
ENST00000497057	199.129	0.630737	0.187114	-3.37088	0.000749295	0.0213581	141	104	176	273	293	234	1221	ENSG00000174307	pleckstrin homology-like domain, family A, member 3 [Source:HGNC Symbol;Acc:HGNC:8934]
ENST00000307650	377.562	0.63047	0.155904	-4.04395	5.26e-05	0.00330505	307	208	305	438	496	567	2321	ENSG00000172366	family with sequence similarity 195, member A [Source:HGNC Symbol;Acc:HGNC:14142]
ENST00000583102	138.426	0.630379	0.22092	-2.85343	0.00432507	0.0669648	131	58	81	196	220	163	849	ENSG00000264757	microRNA 3198-1 [Source:HGNC Symbol;Acc:HGNC:38236]
ENST00000469050	837.294	0.630222	0.10309	-6.11329	9.76e-10	6.17e-07	648	562	643	1065	1076	1127	5121	ENSG00000137038	transmembrane protein 261 [Source:HGNC Symbol;Acc:HGNC:30536]
ENST00000421191	20751.4	0.630132	0.112467	-5.60283	2.11e-08	7.54e-06	15973	12860	17144	29771	24743	26622	127113	ENSG00000229836
ENST00000428639	20751.4	0.630132	0.112467	-5.60283	2.11e-08	7.54e-06	15973	12860	17144	29771	24743	26622	127113	ENSG00000231402	WAS protein family, member 5, pseudogene [Source:HGNC Symbol;Acc:HGNC:21665]
ENST00000539514	20751.4	0.630132	0.112467	-5.60283	2.11e-08	7.54e-06	15973	12860	17144	29771	24743	26622	127113	ENSG00000256166
ENST00000224862	68.3299	0.629599	0.227173	-2.77145	0.00558074	0.0785061	55	32	41	100	120	70	418	ENSG00000107872	F-box and leucine-rich repeat protein 15 [Source:HGNC Symbol;Acc:HGNC:28155]
ENST00000564357	128.682	0.629529	0.2025	-3.10878	0.00187861	0.0395147	117	72	74	161	182	183	789	ENSG00000149927	double C2-like domains, alpha [Source:HGNC Symbol;Acc:HGNC:2985]
ENST00000512842	530.826	0.629486	0.190464	-3.30501	0.000949725	0.02511	390	229	508	675	743	727	3272	ENSG00000090316	macrophage erythroblast attacher [Source:HGNC Symbol;Acc:HGNC:13731]
ENST00000588633	452	0.629218	0.160196	-3.9278	8.57e-05	0.00468922	391	263	321	580	638	572	2765	ENSG00000104886	pleckstrin homology domain containing, family J member 1 [Source:HGNC Symbol;Acc:HGNC:18211]
ENST00000390183	186.694	0.629145	0.213816	-2.94245	0.00325622	0.0563497	167	121	80	259	237	280	1144	ENSG00000211517	microRNA 671 [Source:HGNC Symbol;Acc:HGNC:33134]
ENST00000471720	171.078	0.628896	0.193368	-3.25232	0.00114465	0.0286359	151	78	130	225	219	251	1054	ENSG00000244009	beta-1,3-glucuronyltransferase 3 pseudogene 1 [Source:HGNC Symbol;Acc:HGNC:35243]
ENST00000486036	356.021	0.628467	0.178749	-3.51591	0.000438249	0.0147517	290	258	199	486	472	467	2172	ENSG00000115275	mannosyl-oligosaccharide glucosidase [Source:HGNC Symbol;Acc:HGNC:24862]
ENST00000593238	5565.7	0.628404	0.168545	-3.7284	0.000192697	0.00832318	5195	2956	3805	7775	7320	7046	34097	ENSG00000167476	junctional sarcoplasmic reticulum protein 1 [Source:HGNC Symbol;Acc:HGNC:24963]
ENST00000594235	123.804	0.628092	0.193623	-3.2439	0.00117905	0.029173	87	62	111	165	176	160	761	ENSG00000127511	SIN3 transcription regulator family member B [Source:HGNC Symbol;Acc:HGNC:19354]
ENST00000528224	706.05	0.628062	0.128778	-4.87711	1.08e-06	0.000179407	593	456	499	931	860	984	4323	ENSG00000173599	pyruvate carboxylase [Source:HGNC Symbol;Acc:HGNC:8636]
ENST00000561480	442.416	0.62789	0.135103	-4.6475	3.36e-06	0.000422996	344	254	376	572	539	633	2718	ENSG00000067221	stomatin (EPB72)-like 1 [Source:HGNC Symbol;Acc:HGNC:14560]
ENST00000477765	697.928	0.627701	0.155479	-4.0372	5.41e-05	0.00338603	584	489	426	889	882	997	4267	ENSG00000047849	microtubule-associated protein 4 [Source:HGNC Symbol;Acc:HGNC:6862]
ENST00000561787	445.476	0.62747	0.218903	-2.86643	0.00415126	0.065374	313	143	439	568	690	601	2754	ENSG00000167962	zinc finger protein 598 [Source:HGNC Symbol;Acc:HGNC:28079]
ENST00000370425	81092.7	0.627109	0.169879	-3.6915	0.000222933	0.00925744	61784	60262	49748	97257	126218	98116	493385	ENSG00000162669	HFM1, ATP-dependent DNA helicase homolog (S. cerevisiae) [Source:HGNC Symbol;Acc:HGNC:20193]
ENST00000294696	81092.7	0.627109	0.169879	-3.6915	0.000222933	0.00925744	61784	60262	49748	97257	126218	98116	493385	0	0
ENST00000370424	81092.7	0.627109	0.169879	-3.6915	0.000222933	0.00925744	61784	60262	49748	97257	126218	98116	493385	0	0
ENST00000510190	2439.72	0.626896	0.154654	-4.05354	5.04e-05	0.00322034	1897	1863	1465	3070	3185	3407	14887	ENSG00000234036	thioredoxin pseudogene 6 [Source:HGNC Symbol;Acc:HGNC:49486]
ENST00000429255	2439.72	0.626896	0.154654	-4.05354	5.04e-05	0.00322034	1897	1863	1465	3070	3185	3407	14887	0	0
ENST00000582186	224.195	0.626778	0.177111	-3.53891	0.00040179	0.0139337	196	140	139	276	283	341	1375	ENSG00000177728	KIAA0195 [Source:HGNC Symbol;Acc:HGNC:28983]
ENST00000565675	196.563	0.62657	0.177111	-3.53773	0.000403586	0.0139841	166	127	123	265	268	252	1201	ENSG00000167889	mannosyl (alpha-1,6-)-glycoprotein beta-1,6-N-acetyl-glucosaminyltransferase, isozyme B [Source:HGNC Symbol;Acc:HGNC:24140]
ENST00000469783	1308.18	0.626419	0.15713	-3.98663	6.7e-05	0.00392644	1089	731	1022	1653	1931	1576	8002	ENSG00000163975	antigen p97 (melanoma associated) identified by monoclonal antibodies 133.2 and 96.5 [Source:HGNC Symbol;Acc:HGNC:7037]
ENST00000425290	146.217	0.626372	0.199099	-3.14604	0.001655	0.0363764	94	69	143	191	197	208	902	ENSG00000238280
ENST00000578424	500.138	0.625918	0.212348	-2.9476	0.00320248	0.0558057	364	172	490	666	711	689	3092	ENSG00000169710	fatty acid synthase [Source:HGNC Symbol;Acc:HGNC:3594]
ENST00000293195	244.433	0.625739	0.1751	-3.57361	0.00035209	0.012706	216	147	157	298	335	344	1497	ENSG00000161513	ferredoxin reductase [Source:HGNC Symbol;Acc:HGNC:3642]
ENST00000455107	244.433	0.625739	0.1751	-3.57361	0.00035209	0.012706	216	147	157	298	335	344	1497	0	0
ENST00000498114	125.736	0.625096	0.186989	-3.34296	0.00082891	0.0227955	105	64	97	175	159	173	773	ENSG00000141499	WD repeat containing, antisense to TP53 [Source:HGNC Symbol;Acc:HGNC:25522]
ENST00000557111	2174.37	0.625008	0.215537	-2.89977	0.00373438	0.0615909	1524	1536	1216	2112	4402	2414	13204	ENSG00000213741	ribosomal protein S29 [Source:HGNC Symbol;Acc:HGNC:10419]
ENST00000494673	20959.3	0.624581	0.11204	-5.5746	2.48e-08	8.73e-06	16193	13028	17339	29989	24963	26860	128372	ENSG00000214892	ubiquitin specific peptidase 8 pseudogene 1 [Source:HGNC Symbol;Acc:HGNC:13987]
ENST00000512697	118.887	0.624332	0.201858	-3.09293	0.00198194	0.0409012	103	75	65	164	163	157	727	ENSG00000175745	nuclear receptor subfamily 2, group F, member 1 [Source:HGNC Symbol;Acc:HGNC:7975]
ENST00000599632	179.231	0.623845	0.219515	-2.84193	0.00448414	0.068451	151	58	149	223	258	270	1109	ENSG00000142539
ENST00000583076	117.758	0.623764	0.189189	-3.29704	0.000977091	0.02564	99	70	78	171	136	169	723	ENSG00000108506	integrator complex subunit 2 [Source:HGNC Symbol;Acc:HGNC:29241]
ENST00000482904	107.034	0.622911	0.210319	-2.96175	0.00305898	0.054222	100	51	66	135	143	164	659	ENSG00000007384	rhomboid 5 homolog 1 (Drosophila) [Source:HGNC Symbol;Acc:HGNC:20561]
ENST00000553965	830.604	0.622839	0.147346	-4.22706	2.37e-05	0.00184337	693	469	657	1035	1170	1062	5086	ENSG00000172590	mitochondrial ribosomal protein L52 [Source:HGNC Symbol;Acc:HGNC:16655]
ENST00000571584	1075	0.622781	0.113029	-5.50991	3.59e-08	1.19e-05	835	663	891	1379	1415	1398	6581	ENSG00000166260	cytochrome c oxidase assembly homolog 11 (yeast) [Source:HGNC Symbol;Acc:HGNC:2261]
ENST00000426488	288.277	0.622748	0.18452	-3.37496	0.000738256	0.0211614	244	135	236	355	411	391	1772	ENSG00000167394	zinc finger protein 668 [Source:HGNC Symbol;Acc:HGNC:25821]
ENST00000533960	278.667	0.622689	0.167737	-3.71228	0.000205401	0.00871532	242	171	185	343	336	434	1711	ENSG00000177225	Parkinson disease 7 domain containing 1 [Source:HGNC Symbol;Acc:HGNC:26616]
ENST00000528982	686.008	0.622474	0.201509	-3.08907	0.00200785	0.0412071	474	285	681	857	1051	877	4225	ENSG00000255108
ENST00000496824	1718.05	0.62191	0.150961	-4.11966	3.79e-05	0.00260509	1550	967	1232	2245	2254	2277	10525	ENSG00000141959	phosphofructokinase, liver [Source:HGNC Symbol;Acc:HGNC:8876]
ENST00000518695	165.127	0.6218	0.20715	-3.00169	0.00268484	0.0497152	108	71	163	220	239	217	1018	ENSG00000147601	telomeric repeat binding factor (NIMA-interacting) 1 [Source:HGNC Symbol;Acc:HGNC:11728]
ENST00000478201	817.488	0.621267	0.158378	-3.9227	8.76e-05	0.00475527	740	463	571	1060	1096	1076	5006	ENSG00000173366	TLR9 {ECO:0000313|EMBL:ACQ41818.1} [Source:UniProtKB/TrEMBL;Acc:C3W5P5]
ENST00000236671	50055.8	0.621084	0.170969	-3.63273	0.000280434	0.0108926	47609	28812	30815	64680	67748	66662	306326	ENSG00000117984	cathepsin D [Source:HGNC Symbol;Acc:HGNC:2529]
ENST00000310442	381.779	0.620674	0.13547	-4.58164	4.61e-06	0.000541876	292	228	322	469	505	525	2341	ENSG00000174165	zinc finger, DHHC-type containing 24 [Source:HGNC Symbol;Acc:HGNC:27387]
ENST00000606445	648.357	0.620312	0.210233	-2.9506	0.00317157	0.0554641	435	333	557	742	1232	662	3961	ENSG00000176788	brain abundant, membrane attached signal protein 1 [Source:HGNC Symbol;Acc:HGNC:957]
ENST00000395042	616.703	0.620115	0.15308	-4.05092	5.1e-05	0.0032474	453	371	523	750	918	757	3772	ENSG00000171700	regulator of G-protein signaling 19 [Source:HGNC Symbol;Acc:HGNC:13735]
ENST00000569674	356.153	0.620099	0.139967	-4.4303	9.41e-06	0.000924601	280	233	267	415	482	503	2180	ENSG00000085491	solute carrier family 25 (mitochondrial carrier; phosphate carrier), member 24 [Source:HGNC Symbol;Acc:HGNC:20662]
ENST00000473095	3478.39	0.620055	0.116922	-5.30316	1.14e-07	3.04e-05	2651	2204	2868	4314	4846	4383	21266	ENSG00000106153	coiled-coil-helix-coiled-coil-helix domain containing 2 [Source:HGNC Symbol;Acc:HGNC:21645]
ENST00000453549	156.057	0.619593	0.191155	-3.24131	0.00118983	0.0293448	107	96	125	165	247	216	956	ENSG00000227256	MIS18A antisense RNA 1 [Source:HGNC Symbol;Acc:HGNC:40106]
ENST00000435683	445.08	0.61948	0.193993	-3.19331	0.00140654	0.0326846	382	285	258	444	641	719	2729	ENSG00000064687	ATP-binding cassette, sub-family A (ABC1), member 7 [Source:HGNC Symbol;Acc:HGNC:37]
ENST00000465397	337.193	0.619431	0.17782	-3.48346	0.00049497	0.0159767	283	178	262	397	512	434	2066	0	0
ENST00000344375	308.335	0.619427	0.214138	-2.89266	0.00381998	0.0623819	237	110	283	452	451	367	1900	0	0
ENST00000305233	216.779	0.619285	0.204215	-3.03252	0.00242525	0.0464609	182	100	167	303	338	238	1328	ENSG00000171813	PWWP domain containing 2B [Source:HGNC Symbol;Acc:HGNC:25150]
ENST00000368609	216.779	0.619285	0.204215	-3.03252	0.00242525	0.0464609	182	100	167	303	338	238	1328	0	0
ENST00000492270	70.7293	0.618842	0.218983	-2.82599	0.00471354	0.0706457	46	32	63	94	113	87	435	ENSG00000169062	UPF3 regulator of nonsense transcripts homolog A (yeast) [Source:HGNC Symbol;Acc:HGNC:20332]
ENST00000521521	487.92	0.618712	0.161277	-3.83632	0.00012489	0.00612832	428	285	344	669	658	600	2984	ENSG00000168487	bone morphogenetic protein 1 [Source:HGNC Symbol;Acc:HGNC:1067]
ENST00000510804	152.276	0.618493	0.16399	-3.77154	0.000162245	0.00739602	114	103	111	201	202	200	931	ENSG00000031003	family with sequence similarity 13, member B [Source:HGNC Symbol;Acc:HGNC:1335]
ENST00000482738	96.0923	0.618479	0.213394	-2.8983	0.00375196	0.0617971	76	67	48	153	113	131	588	ENSG00000138036	dynein, cytoplasmic 2, light intermediate chain 1 [Source:HGNC Symbol;Acc:HGNC:24595]
ENST00000594193	176.237	0.618097	0.182662	-3.38384	0.000714809	0.0206876	151	104	119	199	245	263	1081	ENSG00000234093	ribosomal protein S15a pseudogene 11 [Source:HGNC Symbol;Acc:HGNC:36707]
ENST00000455333	176.237	0.618097	0.182662	-3.38384	0.000714809	0.0206876	151	104	119	199	245	263	1081	0	0
ENST00000384338	172.028	0.618085	0.212368	-2.91044	0.00360926	0.0601584	141	124	77	231	200	282	1055	0	0
ENST00000355178	840.077	0.618015	0.160872	-3.84165	0.00012221	0.00603303	688	611	504	1128	971	1237	5139	ENSG00000152348	autophagy related 10 [Source:HGNC Symbol;Acc:HGNC:20315]
ENST00000444954	1307.2	0.617897	0.102887	-6.00562	1.91e-09	1.08e-06	1043	812	1065	1644	1631	1816	8011	ENSG00000184164	cysteine-rich with EGF-like domains 2 [Source:HGNC Symbol;Acc:HGNC:28150]
ENST00000577272	895.863	0.617729	0.205327	-3.00852	0.00262526	0.0489542	783	637	391	1269	1229	1153	5462	ENSG00000265649	microRNA 4709 [Source:HGNC Symbol;Acc:HGNC:41690]
ENST00000388829	774.37	0.617349	0.185187	-3.33364	0.000857165	0.0232956	643	340	679	1035	1074	991	4762	ENSG00000197582	glutathione peroxidase pseudogene 1 [Source:HGNC Symbol;Acc:HGNC:4560]
ENST00000371437	1993.37	0.617324	0.168794	-3.65727	0.000254919	0.0101922	1646	1462	1138	2534	2778	2590	12148	ENSG00000125356	NADH dehydrogenase (ubiquinone) 1 alpha subcomplex, 1, 7.5kDa [Source:HGNC Symbol;Acc:HGNC:7683]
ENST00000334141	138.426	0.617027	0.194099	-3.17893	0.00147818	0.0337105	118	83	88	200	192	165	846	ENSG00000176371	zinc finger and SCAN domain containing 2 [Source:HGNC Symbol;Acc:HGNC:20994]
ENST00000492570	112.558	0.61692	0.201068	-3.06823	0.00215334	0.043218	93	76	62	140	160	157	688	0	0
ENST00000366823	221.874	0.615333	0.178284	-3.45141	0.000557656	0.0173648	159	118	201	261	321	303	1363	0	0
ENST00000532217	5509.34	0.614913	0.123895	-4.96317	6.94e-07	0.000129249	4680	3219	4347	6849	7176	7489	33760	ENSG00000245832
ENST00000538543	315.393	0.61436	0.216959	-2.83169	0.00463024	0.0698297	300	189	134	369	414	532	1938	0	0
ENST00000553782	235.52	0.61418	0.197296	-3.11299	0.00185201	0.0391229	200	165	121	339	311	301	1437	ENSG00000227051	chromosome 14 open reading frame 132 [Source:HGNC Symbol;Acc:HGNC:20346]
ENST00000587556	255.637	0.614078	0.164884	-3.72431	0.00019585	0.00842966	175	146	236	323	350	339	1569	ENSG00000267426	Uncharacterized protein {ECO:0000313|Ensembl:ENSP00000467180} [Source:UniProtKB/TrEMBL;Acc:K7EP13]
ENST00000527207	382.528	0.61367	0.210981	-2.90865	0.00362993	0.0603478	336	138	315	510	567	490	2356	ENSG00000149115	tankyrase 1 binding protein 1, 182kDa [Source:HGNC Symbol;Acc:HGNC:19081]
ENST00000562542	312.226	0.61364	0.148716	-4.12626	3.69e-05	0.00255011	264	195	224	392	377	463	1915	ENSG00000140854	katanin p80 (WD repeat containing) subunit B 1 [Source:HGNC Symbol;Acc:HGNC:6217]
ENST00000524508	296.44	0.613638	0.147347	-4.16458	3.12e-05	0.002258	194	199	257	412	361	393	1816	ENSG00000110696	chromosome 11 open reading frame 58 [Source:HGNC Symbol;Acc:HGNC:16990]
ENST00000591520	89.0694	0.613413	0.211341	-2.90248	0.00370216	0.0612241	68	37	78	116	112	140	551	ENSG00000187244	basal cell adhesion molecule (Lutheran blood group) [Source:HGNC Symbol;Acc:HGNC:6722]
ENST00000373042	389.318	0.6133	0.132713	-4.62125	3.81e-06	0.000468662	307	248	305	459	512	554	2385	ENSG00000197982	chromosome 1 open reading frame 122 [Source:HGNC Symbol;Acc:HGNC:24789]
ENST00000498094	378.981	0.613263	0.174817	-3.50802	0.000451453	0.0150405	307	200	312	404	521	588	2332	ENSG00000168477	tenascin XB [Source:HGNC Symbol;Acc:HGNC:11976]
ENST00000362915	1876.96	0.612769	0.126147	-4.85756	1.19e-06	0.000193015	1433	1350	1353	2134	2509	2693	11472	ENSG00000199785	small nucleolar RNA, H/ACA box 52 [Source:HGNC Symbol;Acc:HGNC:32645]
ENST00000468737	444.696	0.612271	0.181705	-3.36959	0.000752814	0.0214334	351	207	402	525	620	633	2738	ENSG00000214706	interferon-related developmental regulator 2 [Source:HGNC Symbol;Acc:HGNC:5457]
ENST00000531802	336.476	0.612031	0.147527	-4.1486	3.35e-05	0.00237518	272	220	244	440	459	420	2055	ENSG00000166902	mitochondrial ribosomal protein L16 [Source:HGNC Symbol;Acc:HGNC:14476]
ENST00000596225	1348.59	0.611821	0.161526	-3.78775	0.000152018	0.0070557	1104	685	1168	1551	1840	1944	8292	ENSG00000024422	EH-domain containing 2 [Source:HGNC Symbol;Acc:HGNC:3243]
ENST00000506640	474.21	0.611458	0.206121	-2.9665	0.00301207	0.053662	276	209	509	598	581	766	2939	ENSG00000224956
ENST00000563032	339.796	0.611076	0.160929	-3.79718	0.000146351	0.00687072	294	190	257	421	468	452	2082	ENSG00000141002	transcription factor 25 (basic helix-loop-helix) [Source:HGNC Symbol;Acc:HGNC:29181]
ENST00000540506	2179.39	0.610769	0.161358	-3.78518	0.000153599	0.00711372	1840	1063	1884	2786	2764	3071	13408	ENSG00000111678	chromosome 12 open reading frame 57 [Source:HGNC Symbol;Acc:HGNC:29521]
ENST00000531837	293.86	0.61074	0.156558	-3.90105	9.58e-05	0.00508644	255	176	210	379	387	392	1799	ENSG00000182359	kelch repeat and BTB (POZ) domain containing 3 [Source:HGNC Symbol;Acc:HGNC:22934]
ENST00000413911	146.098	0.610572	0.191875	-3.18213	0.00146196	0.0334714	90	90	129	163	222	202	896	ENSG00000235852
ENST00000526609	391.226	0.610553	0.15871	-3.84697	0.000119587	0.00594504	335	209	313	480	492	576	2405	0	0
ENST00000006275	156.012	0.610428	0.189457	-3.22199	0.00127305	0.0305525	115	110	103	180	180	271	959	ENSG00000007255	trafficking protein particle complex 6A [Source:HGNC Symbol;Acc:HGNC:23069]
ENST00000526399	728.295	0.61	0.151462	-4.0274	5.64e-05	0.00348398	589	467	537	889	790	1207	4479	0	0
ENST00000493775	180.362	0.609564	0.164357	-3.70879	0.000208255	0.00880293	131	106	156	250	231	232	1106	ENSG00000197122	SRC proto-oncogene, non-receptor tyrosine kinase [Source:HGNC Symbol;Acc:HGNC:11283]
ENST00000593131	529.27	0.60953	0.181346	-3.36115	0.000776186	0.0218704	502	287	343	736	699	674	3241	ENSG00000130813	chromosome 19 open reading frame 66 [Source:HGNC Symbol;Acc:HGNC:25649]
ENST00000585091	430.758	0.608739	0.140992	-4.31753	1.58e-05	0.00135493	367	256	328	531	549	610	2641	ENSG00000169689	stimulated by retinoic acid 13 [Source:HGNC Symbol;Acc:HGNC:11422]
ENST00000597130	954.805	0.608428	0.200043	-3.04149	0.00235409	0.0456686	887	378	751	1190	1348	1326	5880	ENSG00000131408	nuclear receptor subfamily 1, group H, member 2 [Source:HGNC Symbol;Acc:HGNC:7965]
ENST00000595655	178.185	0.608096	0.215518	-2.82156	0.00477911	0.0712423	165	65	133	246	251	238	1098	ENSG00000268149
ENST00000430601	573.081	0.607932	0.127111	-4.78269	1.73e-06	0.000255541	417	419	430	683	708	850	3507	ENSG00000145014	transmembrane protein 44 [Source:HGNC Symbol;Acc:HGNC:25120]
ENST00000537265	521.003	0.607824	0.149345	-4.06994	4.7e-05	0.00307549	452	295	400	663	693	689	3192	ENSG00000139725	ras homolog family member F (in filopodia) [Source:HGNC Symbol;Acc:HGNC:15703]
ENST00000487452	256.558	0.607687	0.216213	-2.8106	0.00494497	0.0727682	250	132	132	329	418	307	1568	ENSG00000160813	protein phosphatase 1, regulatory subunit 35 [Source:HGNC Symbol;Acc:HGNC:28320]
ENST00000309099	109.519	0.607448	0.207885	-2.92204	0.00347742	0.0588731	98	64	62	170	134	143	671	ENSG00000172935	MAS-related GPR, member F [Source:HGNC Symbol;Acc:HGNC:24828]
ENST00000408089	168.714	0.607373	0.169724	-3.5786	0.000345442	0.012586	142	101	122	205	226	238	1034	ENSG00000221016
ENST00000243578	153.507	0.607362	0.178648	-3.39977	0.00067442	0.0198896	96	93	142	211	183	219	944	ENSG00000123810	B9 protein domain 2 [Source:HGNC Symbol;Acc:HGNC:28636]
ENST00000463898	189.902	0.606819	0.199555	-3.04085	0.0023591	0.045715	164	92	143	216	299	251	1165	0	0
ENST00000589163	5071.13	0.606703	0.195153	-3.10885	0.00187814	0.0395147	4809	3286	2467	7053	6724	6626	30965	ENSG00000105355	perilipin 3 [Source:HGNC Symbol;Acc:HGNC:16893]
ENST00000492523	256.75	0.606399	0.216048	-2.80677	0.00500405	0.0733013	250	133	132	329	418	307	1569	ENSG00000241357
ENST00000600805	97.9911	0.60619	0.217377	-2.78866	0.00529264	0.0759343	91	56	48	131	141	133	600	ENSG00000268509
ENST00000417436	233.98	0.606012	0.167986	-3.60752	0.000309143	0.0116966	171	128	212	279	317	331	1438	0	0
ENST00000530192	602.855	0.605986	0.169233	-3.58077	0.000342577	0.01251	542	394	362	741	792	856	3687	ENSG00000172922	ribonuclease H2, subunit C [Source:HGNC Symbol;Acc:HGNC:24116]
ENST00000591452	793.426	0.605984	0.204504	-2.96318	0.00304476	0.0540636	587	310	777	1027	1192	994	4887	0	0
ENST00000585858	605.047	0.605651	0.159312	-3.80165	0.000143734	0.00677117	519	314	497	830	762	792	3714	ENSG00000130733	Yip1 domain family, member 2 [Source:HGNC Symbol;Acc:HGNC:28476]
ENST00000568028	143.828	0.605355	0.224989	-2.6906	0.00713243	0.0915495	80	51	154	197	215	193	890	ENSG00000169955	zinc finger protein 747 [Source:HGNC Symbol;Acc:HGNC:28350]
ENST00000509220	626.555	0.605303	0.118272	-5.11791	3.09e-07	6.84e-05	480	443	469	834	792	808	3826	ENSG00000169019	COMM domain containing 8 [Source:HGNC Symbol;Acc:HGNC:26036]
ENST00000274137	1932.74	0.60512	0.130047	-4.65308	3.27e-06	0.000416401	1337	1403	1534	2254	2734	2535	11797	ENSG00000145494	NADH dehydrogenase (ubiquinone) Fe-S protein 6, 13kDa (NADH-coenzyme Q reductase) [Source:HGNC Symbol;Acc:HGNC:7713]
ENST00000532626	85.2034	0.605084	0.194263	-3.11477	0.00184087	0.0390266	67	55	57	109	104	131	523	ENSG00000254964
ENST00000558146	465.63	0.604946	0.172339	-3.51021	0.000447749	0.0149646	388	339	269	641	588	616	2841	ENSG00000138600	signal peptide peptidase like 2A [Source:HGNC Symbol;Acc:HGNC:30227]
ENST00000578979	180.087	0.604936	0.169406	-3.57093	0.000355714	0.0127899	130	106	156	223	209	285	1109	ENSG00000178921	phosphoribosylformylglycinamidine synthase [Source:HGNC Symbol;Acc:HGNC:8863]
ENST00000584118	132.562	0.60489	0.199663	-3.02956	0.00244912	0.0467867	111	89	75	163	156	220	814	ENSG00000170190	solute carrier family 16 (monocarboxylate transporter), member 5 [Source:HGNC Symbol;Acc:HGNC:10926]
ENST00000528222	784.62	0.604642	0.213911	-2.8266	0.00470446	0.0705612	588	648	318	983	1179	1057	4773	ENSG00000186470	butyrophilin, subfamily 3, member A2 [Source:HGNC Symbol;Acc:HGNC:1139]
ENST00000314485	1004.53	0.60438	0.202719	-2.98137	0.00286966	0.0519398	971	579	529	1388	1511	1150	6128	ENSG00000162729	immunoglobulin superfamily, member 8 [Source:HGNC Symbol;Acc:HGNC:17813]
ENST00000451209	727.552	0.604276	0.162556	-3.71735	0.000201321	0.00860474	524	521	532	832	1130	894	4433	ENSG00000233971	ribosomal protein S20 pseudogene 10 [Source:HGNC Symbol;Acc:HGNC:36800]
ENST00000361866	80650.9	0.604121	0.169176	-3.57096	0.00035567	0.0127899	76880	47088	50605	98186	109582	111308	493649	ENSG00000142156	collagen, type VI, alpha 1 [Source:HGNC Symbol;Acc:HGNC:2211]
ENST00000602239	223.834	0.60409	0.221092	-2.7323	0.00628943	0.084845	218	87	141	271	376	281	1374	ENSG00000160410	SH3KBP1 binding protein 1 [Source:HGNC Symbol;Acc:HGNC:19214]
ENST00000556294	73.3302	0.60402	0.200606	-3.01098	0.00260409	0.0486407	48	54	50	100	91	106	449	ENSG00000259013
ENST00000370562	7486.21	0.603687	0.135312	-4.46145	8.14e-06	0.000838876	6462	4899	5175	9173	10210	9803	45722	ENSG00000171858	ribosomal protein S21 [Source:HGNC Symbol;Acc:HGNC:10409]
ENST00000500267	68.2803	0.603469	0.22003	-2.74266	0.00609433	0.0830629	45	31	61	85	111	87	420	ENSG00000246323
ENST00000486469	299.948	0.602951	0.223988	-2.69189	0.00710475	0.0913612	260	213	101	399	420	440	1833	ENSG00000187243	melanoma antigen family D, 4B [Source:HGNC Symbol;Acc:HGNC:22880]
ENST00000468175	362.448	0.602948	0.188064	-3.20608	0.00134558	0.0317678	253	177	351	452	536	458	2227	ENSG00000161036	leucine-rich repeats and WD repeat domain containing 1 [Source:HGNC Symbol;Acc:HGNC:21769]
ENST00000471334	583.141	0.602562	0.149642	-4.02668	5.66e-05	0.00349116	464	313	516	719	745	827	3584	0	0
ENST00000339418	89.6588	0.602519	0.209071	-2.88188	0.00395306	0.0635063	70	40	76	135	116	115	552	ENSG00000183828	nudix (nucleoside diphosphate linked moiety X)-type motif 14 [Source:HGNC Symbol;Acc:HGNC:20141]
ENST00000608275	143.154	0.602321	0.210119	-2.86657	0.00414943	0.0653596	114	55	129	189	185	213	885	ENSG00000273343
ENST00000546139	1885.46	0.602189	0.154181	-3.90574	9.39e-05	0.00502799	1660	1119	1361	2176	2719	2497	11532	ENSG00000173264	G protein-coupled receptor 137 [Source:HGNC Symbol;Acc:HGNC:24300]
ENST00000474812	298.63	0.601996	0.224287	-2.68404	0.00727381	0.092622	260	211	100	396	420	438	1825	ENSG00000154545	melanoma antigen family D, 4 [Source:HGNC Symbol;Acc:HGNC:23793]
ENST00000588961	158.736	0.601781	0.172306	-3.49251	0.000478495	0.0156071	126	95	123	190	226	212	972	ENSG00000127663	lysine (K)-specific demethylase 4B [Source:HGNC Symbol;Acc:HGNC:29136]
ENST00000562067	153.777	0.601721	0.162945	-3.69279	0.000221804	0.00922928	116	95	125	188	193	227	944	ENSG00000140400	mannosidase, alpha, class 2C, member 1 [Source:HGNC Symbol;Acc:HGNC:6827]
ENST00000377777	410.279	0.60153	0.143448	-4.19337	2.75e-05	0.00205274	331	274	299	469	519	622	2514	ENSG00000158373	histone cluster 1, H2bd [Source:HGNC Symbol;Acc:HGNC:4747]
ENST00000441936	172.659	0.601486	0.164048	-3.66653	0.000245867	0.0099372	117	112	148	217	203	264	1061	ENSG00000054611	TBC1 domain family, member 22A [Source:HGNC Symbol;Acc:HGNC:1309]
ENST00000428091	1825.35	0.600999	0.186475	-3.22295	0.00126877	0.0305247	1645	1264	945	2535	2401	2343	11133	ENSG00000224126	ubiquitin-conjugating enzyme E2S pseudogene 2 [Source:HGNC Symbol;Acc:HGNC:32196]
ENST00000600763	3670.73	0.600884	0.157604	-3.81263	0.000137495	0.00657955	3374	2240	2411	4906	4862	4638	22431	ENSG00000125730	complement component 3 [Source:HGNC Symbol;Acc:HGNC:1318]
ENST00000592432	3030.28	0.600872	0.225526	-2.66432	0.00771451	0.0960397	3014	1830	940	4231	4228	4301	18544	ENSG00000214140	progressive rod-cone degeneration [Source:HGNC Symbol;Acc:HGNC:32528]
ENST00000597837	1521.52	0.600574	0.206065	-2.91449	0.00356271	0.0597102	1514	907	705	2116	2074	1983	9299	ENSG00000268938
ENST00000464202	2236.71	0.600456	0.203617	-2.94895	0.00318852	0.055689	2127	1475	998	2832	2972	3274	13678	ENSG00000100242	Sad1 and UNC84 domain containing 2 [Source:HGNC Symbol;Acc:HGNC:14210]
ENST00000495094	210.499	0.600384	0.187702	-3.19859	0.00138099	0.0323176	147	121	183	228	332	279	1290	ENSG00000241313	WWTR1 antisense RNA 1 [Source:HGNC Symbol;Acc:HGNC:41035]
ENST00000561790	407.013	0.600343	0.197928	-3.03314	0.00242022	0.0464153	378	263	207	597	503	540	2488	ENSG00000259856	RAB43 pseudogene 1 [Source:HGNC Symbol;Acc:HGNC:33153]
ENST00000328379	306.597	0.600275	0.162499	-3.69403	0.000220731	0.00919402	258	190	221	341	424	444	1878	ENSG00000184924	peptidyl-tRNA hydrolase domain containing 1 [Source:HGNC Symbol;Acc:HGNC:33782]
ENST00000446260	381.176	0.599906	0.133399	-4.49707	6.89e-06	0.000732092	304	244	299	448	495	545	2335	0	0
ENST00000585675	302.003	0.599767	0.171407	-3.49909	0.000466852	0.0153531	204	183	271	323	431	442	1854	ENSG00000119559	chromosome 19 open reading frame 25 [Source:HGNC Symbol;Acc:HGNC:26711]
ENST00000496536	406.692	0.599501	0.15218	-3.93941	8.17e-05	0.00453901	351	240	305	476	540	581	2493	ENSG00000144591	GDP-mannose pyrophosphorylase A [Source:HGNC Symbol;Acc:HGNC:22923]
ENST00000565937	80.5742	0.599285	0.220298	-2.72033	0.0065216	0.086715	53	38	71	80	113	144	499	ENSG00000261123
ENST00000424769	1388.04	0.599125	0.152091	-3.93925	8.17e-05	0.00453901	1170	793	1103	1732	2004	1686	8488	ENSG00000228109	MFI2 antisense RNA 1 [Source:HGNC Symbol;Acc:HGNC:40373]
ENST00000480666	410.158	0.598645	0.15412	-3.88428	0.000102634	0.00535875	356	269	273	542	530	536	2506	ENSG00000183513	cytochrome c oxidase assembly factor 5 [Source:HGNC Symbol;Acc:HGNC:33848]
ENST00000484553	120.508	0.598575	0.18686	-3.20334	0.00135843	0.0319603	98	62	99	167	149	166	741	ENSG00000169193	coiled-coil domain containing 126 [Source:HGNC Symbol;Acc:HGNC:22398]
ENST00000586080	387.906	0.598447	0.186077	-3.21612	0.00129935	0.0309265	281	187	372	478	567	499	2384	ENSG00000198858	R3H domain containing 4 [Source:HGNC Symbol;Acc:HGNC:28270]
ENST00000532901	90.5356	0.5983	0.220461	-2.71387	0.00665033	0.0876689	71	62	45	104	153	117	552	ENSG00000254447	olfactory receptor, family 7, subfamily E, member 11 pseudogene [Source:HGNC Symbol;Acc:HGNC:8382]
ENST00000503923	243.679	0.598186	0.170723	-3.50385	0.000458587	0.0152025	188	185	151	300	306	359	1489	ENSG00000038427	versican [Source:HGNC Symbol;Acc:HGNC:2464]
ENST00000247087	1873.54	0.598121	0.164619	-3.63336	0.000279757	0.0108836	1740	1007	1357	2325	2581	2467	11477	ENSG00000126705	AT hook, DNA binding motif, containing 1 [Source:HGNC Symbol;Acc:HGNC:25230]
ENST00000426297	108.247	0.596939	0.195398	-3.05499	0.00225068	0.0444428	80	59	91	121	159	155	665	ENSG00000142330	calpain 10 [Source:HGNC Symbol;Acc:HGNC:1477]
ENST00000492723	797.19	0.596915	0.168761	-3.53704	0.000404645	0.014001	697	395	658	1057	1066	1019	4892	ENSG00000100284	target of myb1 (chicken) [Source:HGNC Symbol;Acc:HGNC:11982]
ENST00000379031	605.554	0.596824	0.167212	-3.56927	0.000357981	0.0128232	493	302	538	830	784	772	3719	ENSG00000169972	pseudouridylate synthase-like 1 [Source:HGNC Symbol;Acc:HGNC:26914]
ENST00000536253	483.132	0.596426	0.112078	-5.32151	1.03e-07	2.8e-05	372	321	391	623	593	657	2957	ENSG00000064490	regulatory factor X-associated ankyrin-containing protein [Source:HGNC Symbol;Acc:HGNC:9987]
ENST00000588018	90.3237	0.596143	0.187791	-3.17451	0.00150089	0.0340891	70	55	68	126	111	124	554	ENSG00000126246	IGF-like family receptor 1 [Source:HGNC Symbol;Acc:HGNC:23620]
ENST00000251772	9091.76	0.596098	0.153712	-3.87802	0.000105309	0.00544896	8456	5546	5974	11685	11581	12390	55632	0	0
ENST00000475248	5536.73	0.596032	0.109063	-5.46503	4.63e-08	1.46e-05	4640	3384	4446	6991	6984	7460	33905	ENSG00000162244	ribosomal protein L29 [Source:HGNC Symbol;Acc:HGNC:10331]
ENST00000486541	3597.81	0.59587	0.150255	-3.96572	7.32e-05	0.00419899	3081	2483	2324	4159	4431	5552	22030	ENSG00000117318	inhibitor of DNA binding 3, dominant negative helix-loop-helix protein [Source:HGNC Symbol;Acc:HGNC:5362]
ENST00000496129	3202.47	0.595835	0.181044	-3.2911	0.000997951	0.0260093	2624	2481	1690	3978	4388	4348	19509	ENSG00000196683	translocase of outer mitochondrial membrane 7 homolog (yeast) [Source:HGNC Symbol;Acc:HGNC:21648]
ENST00000563038	1580.16	0.595447	0.187516	-3.17544	0.0014961	0.0340117	1219	694	1519	1925	2265	2104	9726	ENSG00000050820	breast cancer anti-estrogen resistance 1 [Source:HGNC Symbol;Acc:HGNC:971]
ENST00000484235	534.377	0.595402	0.113066	-5.26596	1.39e-07	3.58e-05	396	356	448	654	666	753	3273	ENSG00000183172	single-pass membrane protein with aspartate-rich tail 1 [Source:HGNC Symbol;Acc:HGNC:25055]
ENST00000531240	788.189	0.595392	0.147718	-4.0306	5.56e-05	0.00345092	616	464	670	859	1015	1220	4844	ENSG00000174996	kinesin light chain 2 [Source:HGNC Symbol;Acc:HGNC:20716]
ENST00000446964	795.328	0.59517	0.181438	-3.28029	0.00103701	0.0267826	663	362	709	1055	1087	1012	4888	ENSG00000226434
ENST00000596159	75.4124	0.594914	0.220744	-2.69505	0.00703787	0.0908374	66	46	37	115	104	93	461	ENSG00000011451	widely interspaced zinc finger motifs [Source:HGNC Symbol;Acc:HGNC:30917]
ENST00000521634	149.03	0.594785	0.207656	-2.86428	0.00417955	0.0656232	117	62	134	200	167	243	923	ENSG00000173818	endonuclease V [Source:HGNC Symbol;Acc:HGNC:26640]
ENST00000461383	555.602	0.594197	0.137751	-4.31355	1.61e-05	0.00137076	471	319	450	711	697	759	3407	ENSG00000035403	vinculin [Source:HGNC Symbol;Acc:HGNC:12665]
ENST00000544302	246.663	0.594097	0.187067	-3.17586	0.00149395	0.0339754	171	125	238	290	355	338	1517	ENSG00000185504	chromosome 17 open reading frame 70 [Source:HGNC Symbol;Acc:HGNC:26171]
ENST00000424463	343.89	0.59407	0.127667	-4.65327	3.27e-06	0.000416401	248	226	295	441	422	475	2107	ENSG00000156931	vacuolar protein sorting 8 homolog (S. cerevisiae) [Source:HGNC Symbol;Acc:HGNC:29122]
ENST00000494559	516.522	0.593488	0.194951	-3.04428	0.00233234	0.0453902	455	370	256	686	695	688	3150	ENSG00000121440	PDZ domain containing ring finger 3 [Source:HGNC Symbol;Acc:HGNC:17704]
ENST00000487001	891.608	0.593445	0.174681	-3.39731	0.000680518	0.0200308	810	596	514	1126	1207	1190	5443	ENSG00000167123	cerebral endothelial cell adhesion molecule [Source:HGNC Symbol;Acc:HGNC:23723]
ENST00000528260	87.1148	0.593401	0.223544	-2.65452	0.00794211	0.0977813	67	62	40	100	147	115	531	ENSG00000254792
ENST00000530285	910.574	0.592392	0.158711	-3.73251	0.000189582	0.00823456	811	532	661	1243	1231	1087	5565	ENSG00000124942	AHNAK nucleoprotein [Source:HGNC Symbol;Acc:HGNC:347]
ENST00000309328	1676.11	0.592355	0.173263	-3.41883	0.000628916	0.0189672	1287	792	1615	2075	2132	2429	10330	ENSG00000173465	Sjogren syndrome/scleroderma autoantigen 1 [Source:HGNC Symbol;Acc:HGNC:11328]
ENST00000385197	82.8354	0.592013	0.206461	-2.86743	0.00413825	0.0652421	65	43	65	125	112	98	508	ENSG00000207932	microRNA 33a [Source:HGNC Symbol;Acc:HGNC:31634]
ENST00000449094	525.113	0.591996	0.145592	-4.06613	4.78e-05	0.00310787	461	337	363	656	673	722	3212	ENSG00000164050	plexin B1 [Source:HGNC Symbol;Acc:HGNC:9103]
ENST00000215115	1030.08	0.591933	0.181901	-3.25416	0.00113729	0.0285137	925	472	847	1403	1378	1301	6326	ENSG00000099385	B-cell CLL/lymphoma 7C [Source:HGNC Symbol;Acc:HGNC:1006]
ENST00000565679	265.081	0.591558	0.137197	-4.31174	1.62e-05	0.00137548	202	175	213	321	341	371	1623	ENSG00000039523	family with sequence similarity 65, member A [Source:HGNC Symbol;Acc:HGNC:25836]
ENST00000533670	92.8123	0.591503	0.213195	-2.77447	0.00552924	0.0779874	70	66	52	105	150	123	566	ENSG00000251637
ENST00000483021	207.038	0.590364	0.157135	-3.75706	0.00017192	0.00773357	171	135	149	282	259	270	1266	ENSG00000048991	R3H domain containing 1 [Source:HGNC Symbol;Acc:HGNC:9757]
ENST00000496988	307.484	0.589669	0.131895	-4.47075	7.79e-06	0.000810791	237	214	234	378	384	434	1881	ENSG00000164880	integrator complex subunit 1 [Source:HGNC Symbol;Acc:HGNC:24555]
ENST00000496816	1129.7	0.589406	0.170971	-3.4474	0.000566007	0.0175624	907	567	1016	1293	1358	1829	6970	ENSG00000258366	regulator of telomere elongation helicase 1 [Source:HGNC Symbol;Acc:HGNC:15888]
ENST00000372338	94.5408	0.589275	0.208683	-2.82379	0.00474601	0.0709185	84	45	68	113	138	133	581	ENSG00000130720	fibrinogen C domain containing 1 [Source:HGNC Symbol;Acc:HGNC:25922]
ENST00000515622	457.781	0.589089	0.168854	-3.48875	0.000485294	0.0157682	409	307	278	608	585	609	2796	ENSG00000145794	multiple EGF-like-domains 10 [Source:HGNC Symbol;Acc:HGNC:29634]
ENST00000488630	1795.15	0.589039	0.193295	-3.04736	0.00230864	0.0451428	1798	1043	966	2313	2405	2459	10984	ENSG00000165233	chromosome 9 open reading frame 89 [Source:HGNC Symbol;Acc:HGNC:28148]
ENST00000574343	491.297	0.588965	0.155671	-3.7834	0.000154699	0.00715038	433	314	334	690	604	628	3003	ENSG00000185813	phosphate cytidylyltransferase 2, ethanolamine [Source:HGNC Symbol;Acc:HGNC:8756]
ENST00000495611	467.087	0.588756	0.157937	-3.72778	0.000193172	0.00833488	374	251	412	552	632	647	2868	ENSG00000176248	anaphase promoting complex subunit 2 [Source:HGNC Symbol;Acc:HGNC:19989]
ENST00000344990	91.6726	0.588667	0.186558	-3.15541	0.00160271	0.0356308	71	56	70	126	115	124	562	0	0
ENST00000571647	428.639	0.588605	0.164926	-3.56891	0.000358464	0.0128341	328	228	392	572	579	530	2629	ENSG00000185359	hepatocyte growth factor-regulated tyrosine kinase substrate [Source:HGNC Symbol;Acc:HGNC:4897]
ENST00000361825	753.206	0.588297	0.168047	-3.50079	0.000463887	0.0153056	656	492	493	909	827	1250	4627	0	0
ENST00000397709	342.86	0.588146	0.140223	-4.19437	2.74e-05	0.00204797	285	225	252	415	448	472	2097	ENSG00000101460	microtubule-associated protein 1 light chain 3 alpha [Source:HGNC Symbol;Acc:HGNC:6838]
ENST00000225525	5606.09	0.588011	0.124275	-4.73151	2.23e-06	0.000304657	4213	3276	5174	7034	6968	7745	34410	ENSG00000213977	Tax1 (human T-cell leukemia virus type I) binding protein 3 [Source:HGNC Symbol;Acc:HGNC:30684]
ENST00000399667	981.629	0.586884	0.163525	-3.58895	0.000332018	0.0122639	900	537	727	1189	1362	1297	6012	0	0
ENST00000464431	608.164	0.586415	0.19813	-2.95976	0.00307883	0.0544616	610	342	332	818	818	801	3721	ENSG00000114626	ankyrin repeat and BTB (POZ) domain containing 1 [Source:HGNC Symbol;Acc:HGNC:18275]
ENST00000484481	675.072	0.586123	0.163786	-3.5786	0.000345439	0.012586	581	485	404	889	823	941	4123	ENSG00000232119	malignant T cell amplified sequence 1 [Source:HGNC Symbol;Acc:HGNC:23357]
ENST00000591968	588.827	0.585842	0.159679	-3.66887	0.000243626	0.00989883	489	309	510	737	801	766	3612	ENSG00000124299	peptidase D [Source:HGNC Symbol;Acc:HGNC:8840]
ENST00000529254	1237.48	0.585839	0.1679	-3.48921	0.000484455	0.0157451	1177	657	887	1646	1493	1736	7596	ENSG00000213465	ADP-ribosylation factor-like 2 [Source:HGNC Symbol;Acc:HGNC:693]
ENST00000559353	380.1	0.58566	0.175416	-3.33868	0.000841762	0.0230045	339	192	302	489	521	488	2331	ENSG00000140564	furin (paired basic amino acid cleaving enzyme) [Source:HGNC Symbol;Acc:HGNC:8568]
ENST00000537458	396.268	0.585509	0.127961	-4.5757	4.75e-06	0.000551686	305	251	334	516	507	512	2425	ENSG00000132740	immunoglobulin mu binding protein 2 [Source:HGNC Symbol;Acc:HGNC:5542]
ENST00000424016	852.581	0.585498	0.160259	-3.65345	0.000258741	0.0102806	790	510	577	1136	1101	1100	5214	ENSG00000167930	integrin alpha FG-GAP repeat containing 3 [Source:HGNC Symbol;Acc:HGNC:14163]
ENST00000527027	421.283	0.585391	0.186534	-3.13826	0.00169957	0.0370258	372	294	232	520	594	557	2569	ENSG00000060656	protein tyrosine phosphatase, receptor type, U [Source:HGNC Symbol;Acc:HGNC:9683]
ENST00000459002	704.5	0.585061	0.15619	-3.74584	0.000179794	0.00797526	604	446	505	840	785	1149	4329	ENSG00000239069	Y RNA [Source:RFAM;Acc:RF00019]
ENST00000393640	2275	0.584868	0.163964	-3.56704	0.000361032	0.0128919	2094	1490	1389	2959	2987	2971	13890	ENSG00000157350	ST3 beta-galactoside alpha-2,3-sialyltransferase 2 [Source:HGNC Symbol;Acc:HGNC:10863]
ENST00000392400	1846.74	0.584711	0.128872	-4.53713	5.7e-06	0.000626022	1571	1192	1373	2111	2430	2624	11301	0	0
ENST00000525936	553.931	0.584607	0.138185	-4.23061	2.33e-05	0.00182143	455	345	438	676	767	705	3386	ENSG00000178896	exosome component 4 [Source:HGNC Symbol;Acc:HGNC:18189]
ENST00000562370	712.561	0.584408	0.134476	-4.34581	1.39e-05	0.00122155	510	456	633	842	838	1099	4378	ENSG00000103326	calpain 15 [Source:HGNC Symbol;Acc:HGNC:11182]
ENST00000530142	1088.56	0.584293	0.149671	-3.90384	9.47e-05	0.00504308	847	582	1010	1357	1338	1561	6695	ENSG00000182325	F-box and leucine-rich repeat protein 6 [Source:HGNC Symbol;Acc:HGNC:13603]
ENST00000483611	188.704	0.584278	0.211339	-2.76466	0.00569829	0.0795691	169	131	85	253	239	277	1154	ENSG00000173193	poly (ADP-ribose) polymerase family, member 14 [Source:HGNC Symbol;Acc:HGNC:29232]
ENST00000564063	369.164	0.584193	0.145158	-4.02454	5.71e-05	0.00351601	294	258	266	423	496	519	2256	ENSG00000260879
ENST00000490868	1863.04	0.584133	0.113016	-5.16859	2.36e-07	5.53e-05	1576	1154	1480	2311	2343	2543	11407	ENSG00000105568	protein phosphatase 2, regulatory subunit A, alpha [Source:HGNC Symbol;Acc:HGNC:9302]
ENST00000514833	1001.95	0.583728	0.168478	-3.46473	0.000530774	0.0167532	922	518	769	1304	1353	1274	6140	ENSG00000113758	drebrin 1 [Source:HGNC Symbol;Acc:HGNC:2695]
ENST00000566960	2275.02	0.583561	0.164108	-3.55597	0.000376592	0.0132738	2097	1489	1390	2954	2989	2971	13890	ENSG00000260111
ENST00000544873	332.857	0.583507	0.215832	-2.70352	0.00686097	0.0892843	337	180	160	370	483	512	2042	0	0
ENST00000265471	2562.78	0.583022	0.16894	-3.45106	0.000558395	0.0173739	2468	1345	1827	3294	3221	3570	15725	ENSG00000149541	beta-1,3-glucuronyltransferase 3 [Source:HGNC Symbol;Acc:HGNC:923]
ENST00000467281	1145.66	0.582696	0.19551	-2.98039	0.00287883	0.0520136	1093	743	584	1468	1623	1478	6989	ENSG00000004059	ADP-ribosylation factor 5 [Source:HGNC Symbol;Acc:HGNC:658]
ENST00000582780	108.984	0.582636	0.208458	-2.79498	0.00519031	0.0750455	100	58	69	139	164	137	667	ENSG00000265519
ENST00000462784	7895.41	0.582398	0.203366	-2.86379	0.00418609	0.0656754	7272	5621	3481	10520	10824	10403	48121	ENSG00000085662	aldo-keto reductase family 1, member B1 (aldose reductase) [Source:HGNC Symbol;Acc:HGNC:381]
ENST00000598194	2742.82	0.582139	0.136437	-4.26674	1.98e-05	0.00160576	2414	1716	2003	3382	3716	3528	16759	ENSG00000268854
ENST00000565413	316.836	0.582094	0.150779	-3.86058	0.00011312	0.00570906	270	182	254	388	399	451	1944	ENSG00000167967	E4F transcription factor 1 [Source:HGNC Symbol;Acc:HGNC:3121]
ENST00000553317	293.049	0.581719	0.180571	-3.22156	0.00127495	0.0305591	244	219	166	379	366	415	1789	ENSG00000151838	coiled-coil domain containing 175 [Source:HGNC Symbol;Acc:HGNC:19847]
ENST00000506180	1602.41	0.581669	0.141762	-4.10313	4.08e-05	0.00276601	1421	922	1245	1954	2122	2150	9814	ENSG00000159692	C-terminal binding protein 1 [Source:HGNC Symbol;Acc:HGNC:2494]
ENST00000581110	1555.21	0.581447	0.132313	-4.3945	1.11e-05	0.00104249	1262	949	1286	1910	2169	1931	9507	ENSG00000133193	family with sequence similarity 104, member A [Source:HGNC Symbol;Acc:HGNC:25918]
ENST00000434159	935.359	0.581367	0.157032	-3.70223	0.000213717	0.00898732	768	680	605	1324	1201	1120	5698	0	0
ENST00000584348	128.851	0.581133	0.208011	-2.79376	0.00520995	0.0752586	102	93	71	206	133	184	789	ENSG00000142494	solute carrier family 47 (multidrug and toxin extrusion), member 1 [Source:HGNC Symbol;Acc:HGNC:25588]
ENST00000473916	179.816	0.58099	0.170098	-3.41562	0.000636381	0.0191172	126	134	132	215	211	284	1102	ENSG00000137411	valyl-tRNA synthetase 2, mitochondrial [Source:HGNC Symbol;Acc:HGNC:21642]
ENST00000492510	495.457	0.580698	0.188345	-3.08317	0.00204811	0.0417677	487	282	296	678	589	706	3038	ENSG00000112514	cutA divalent cation tolerance homolog (E. coli) [Source:HGNC Symbol;Acc:HGNC:21101]
ENST00000412051	2075.73	0.580264	0.158695	-3.65648	0.000255706	0.010207	1840	1117	1660	2753	2824	2512	12706	ENSG00000146540	chromosome 7 open reading frame 50 [Source:HGNC Symbol;Acc:HGNC:22421]
ENST00000422360	120.85	0.580035	0.213331	-2.71894	0.00654909	0.0869043	95	89	62	193	125	176	740	ENSG00000228331	ribosomal protein L17 pseudogene 43 [Source:HGNC Symbol;Acc:HGNC:35996]
ENST00000419349	3889.15	0.579369	0.178724	-3.2417	0.00118819	0.0293104	3224	1764	3598	5021	5269	5035	23911	ENSG00000233276	glutathione peroxidase 1 [Source:HGNC Symbol;Acc:HGNC:4553]
ENST00000504337	1993.69	0.578943	0.154701	-3.74234	0.000182313	0.00804989	1745	1032	1682	2566	2550	2662	12237	ENSG00000198792	transmembrane protein 184B [Source:HGNC Symbol;Acc:HGNC:1310]
ENST00000532600	165.828	0.578726	0.211593	-2.73509	0.00623642	0.0843619	161	90	92	183	235	257	1018	ENSG00000172830	slingshot protein phosphatase 3 [Source:HGNC Symbol;Acc:HGNC:30581]
ENST00000496926	272.405	0.57852	0.179478	-3.22335	0.00126701	0.0305001	252	168	171	337	366	372	1666	ENSG00000122861	plasminogen activator, urokinase [Source:HGNC Symbol;Acc:HGNC:9052]
ENST00000498603	6081.86	0.578395	0.120912	-4.7836	1.72e-06	0.000254692	5235	4095	4344	7695	7781	7992	37142	ENSG00000106803	Sec61 beta subunit [Source:HGNC Symbol;Acc:HGNC:16993]
ENST00000461370	1227.84	0.578291	0.182964	-3.16067	0.00157404	0.0352092	954	561	1188	1516	1713	1621	7553	ENSG00000115484	chaperonin containing TCP1, subunit 4 (delta) [Source:HGNC Symbol;Acc:HGNC:1617]
ENST00000585084	1100.04	0.577481	0.121802	-4.74114	2.13e-06	0.000294476	909	652	931	1379	1378	1493	6742	ENSG00000169727	G protein pathway suppressor 1 [Source:HGNC Symbol;Acc:HGNC:4549]
ENST00000606296	156.349	0.577186	0.20265	-2.84819	0.00439683	0.0675852	126	119	81	226	182	221	955	ENSG00000182568	SATB homeobox 1 [Source:HGNC Symbol;Acc:HGNC:10541]
ENST00000585937	3665.53	0.577059	0.143606	-4.01835	5.86e-05	0.00357903	2814	2040	3408	4592	4925	4695	22474	ENSG00000267059	ubiquinol-cytochrome c reductase, complex III subunit XI [Source:HGNC Symbol;Acc:HGNC:30862]
ENST00000583088	156.184	0.577015	0.16471	-3.50321	0.000459684	0.0152182	122	104	118	198	180	236	958	ENSG00000184185	potassium inwardly-rectifying channel, subfamily J, member 12 [Source:HGNC Symbol;Acc:HGNC:6258]
ENST00000486730	132.806	0.576952	0.216761	-2.66169	0.0077749	0.0965661	117	52	106	151	205	187	818	ENSG00000106012	IQ motif containing E [Source:HGNC Symbol;Acc:HGNC:29171]
ENST00000366691	93.1632	0.575721	0.193506	-2.9752	0.00292794	0.0526913	70	63	66	135	122	113	569	ENSG00000116574	ras homolog family member U [Source:HGNC Symbol;Acc:HGNC:17794]
ENST00000251268	2638.56	0.575667	0.173273	-3.32232	0.000892719	0.0239907	2435	1799	1503	3247	3410	3724	16118	ENSG00000105429	multiple EGF-like-domains 8 [Source:HGNC Symbol;Acc:HGNC:3233]
ENST00000431928	1523.98	0.575666	0.148777	-3.86933	0.000109137	0.00556461	1302	1068	1007	2114	1936	1864	9291	0	0
ENST00000600729	344.104	0.575417	0.153227	-3.75531	0.000173125	0.00776215	300	226	237	418	446	477	2104	ENSG00000268975	MIA-RAB4B readthrough (NMD candidate) [Source:HGNC Symbol;Acc:HGNC:48352]
ENST00000409726	123.036	0.574993	0.204895	-2.80629	0.00501159	0.0733787	105	54	103	154	174	167	757	ENSG00000132329	receptor (G protein-coupled) activity modifying protein 1 [Source:HGNC Symbol;Acc:HGNC:9843]
ENST00000451795	150.594	0.574901	0.200941	-2.86105	0.00422238	0.0659579	140	69	113	209	191	204	926	ENSG00000231663
ENST00000413027	24129.9	0.574854	0.105951	-5.42568	5.77e-08	1.74e-05	18996	15610	20275	33652	28633	30430	147596	ENSG00000227939	ribosomal protein L3 pseudogene 2 [Source:HGNC Symbol;Acc:HGNC:17834]
ENST00000593089	477.838	0.574444	0.15637	-3.67362	0.00023914	0.00975857	431	308	319	599	582	686	2925	ENSG00000132481	tripartite motif containing 47 [Source:HGNC Symbol;Acc:HGNC:19020]
ENST00000484624	840.467	0.574288	0.146955	-3.90792	9.31e-05	0.0049916	657	586	628	1023	894	1372	5160	ENSG00000196275	GTF2I repeat domain containing 2 [Source:HGNC Symbol;Acc:HGNC:30775]
ENST00000595283	335.236	0.573833	0.168517	-3.4052	0.000661152	0.019606	292	230	212	464	378	475	2051	0	0
ENST00000473748	4767.36	0.573779	0.133648	-4.29321	1.76e-05	0.00146212	4176	2771	3814	5802	6276	6354	29193	ENSG00000227097	ribosomal protein S28 pseudogene 7 [Source:HGNC Symbol;Acc:HGNC:35787]
ENST00000490825	99.8618	0.573708	0.192251	-2.98416	0.00284358	0.0515819	85	64	65	126	133	138	611	ENSG00000188958	urotensin 2B [Source:HGNC Symbol;Acc:HGNC:30894]
ENST00000323206	152.367	0.573704	0.192188	-2.98512	0.00283464	0.0514883	130	100	96	199	222	182	929	ENSG00000181284	transmembrane protein 102 [Source:HGNC Symbol;Acc:HGNC:26722]
ENST00000571715	445.416	0.573524	0.182292	-3.14618	0.00165416	0.0363711	429	247	294	596	597	562	2725	ENSG00000197879	myosin IC [Source:HGNC Symbol;Acc:HGNC:7597]
ENST00000566056	550.218	0.573124	0.176833	-3.24105	0.00119092	0.0293601	497	380	317	723	716	724	3357	ENSG00000261487
ENST00000578176	731.371	0.572945	0.130756	-4.38179	1.18e-05	0.00108936	572	429	656	908	887	1038	4490	ENSG00000169718	dihydrouridine synthase 1-like (S. cerevisiae) [Source:HGNC Symbol;Acc:HGNC:30086]
ENST00000599964	1683.4	0.572871	0.111016	-5.16024	2.47e-07	5.73e-05	1345	1050	1436	2091	2191	2187	10300	ENSG00000105669	coatomer protein complex, subunit epsilon [Source:HGNC Symbol;Acc:HGNC:2234]
ENST00000483706	2100.42	0.572611	0.179244	-3.19458	0.00140033	0.0326084	1853	964	1825	2461	2758	3071	12932	ENSG00000163931	transketolase [Source:HGNC Symbol;Acc:HGNC:11834]
ENST00000488197	438.346	0.572446	0.175227	-3.26689	0.00108737	0.0276637	383	271	306	509	481	747	2697	ENSG00000158517	neutrophil cytosolic factor 1 [Source:HGNC Symbol;Acc:HGNC:7660]
ENST00000544269	181.159	0.572058	0.183958	-3.10972	0.00187267	0.0394943	124	112	159	238	268	206	1107	ENSG00000176485	phospholipase A2, group XVI [Source:HGNC Symbol;Acc:HGNC:17825]
ENST00000570493	97.4126	0.57156	0.192863	-2.96355	0.00304113	0.0540228	82	55	73	137	125	125	597	ENSG00000261898
ENST00000571287	144.977	0.571394	0.1946	-2.93625	0.00332202	0.0570057	131	78	103	174	211	191	888	ENSG00000173917	homeobox B2 [Source:HGNC Symbol;Acc:HGNC:5113]
ENST00000407647	1951.08	0.571337	0.177906	-3.21146	0.00132062	0.0312916	1863	949	1489	2356	2624	2698	11979	0	0
ENST00000589486	895.336	0.570818	0.164289	-3.47447	0.000511857	0.0163114	809	530	644	1009	1292	1191	5475	ENSG00000167674	Hepatoma-derived growth factor-related protein 2 [Source:UniProtKB/Swiss-Prot;Acc:Q7Z4V5]
ENST00000464888	6176.05	0.570779	0.12234	-4.6655	3.08e-06	0.000394066	5393	3938	4635	7889	7961	7921	37737	ENSG00000198830	high mobility group nucleosomal binding domain 2 [Source:HGNC Symbol;Acc:HGNC:4986]
ENST00000411929	1006.35	0.570594	0.124405	-4.58658	4.51e-06	0.000532269	790	666	819	1390	1278	1202	6145	ENSG00000125629	insulin induced gene 2 [Source:HGNC Symbol;Acc:HGNC:20452]
ENST00000602227	72.7733	0.570415	0.212113	-2.6892	0.00716233	0.0917552	52	34	67	96	102	97	448	ENSG00000090674	mucolipin 1 [Source:HGNC Symbol;Acc:HGNC:13356]
ENST00000406549	1945.99	0.57036	0.178201	-3.20066	0.00137114	0.0321483	1860	945	1486	2350	2615	2692	11948	ENSG00000185340	growth arrest-specific 2 like 1 [Source:HGNC Symbol;Acc:HGNC:16955]
ENST00000360113	1945.99	0.57036	0.178201	-3.20066	0.00137114	0.0321483	1860	945	1486	2350	2615	2692	11948	0	0
ENST00000593700	275.942	0.57036	0.175541	-3.24916	0.00115747	0.0288076	161	181	266	366	318	404	1696	ENSG00000182472	calpain 12 [Source:HGNC Symbol;Acc:HGNC:13249]
ENST00000403764	1945.65	0.570289	0.178331	-3.19793	0.00138418	0.0323368	1860	944	1486	2350	2615	2691	11946	0	0
ENST00000407854	1945.65	0.570289	0.178331	-3.19793	0.00138418	0.0323368	1860	944	1486	2350	2615	2691	11946	0	0
ENST00000471961	1945.65	0.570289	0.178331	-3.19793	0.00138418	0.0323368	1860	944	1486	2350	2615	2691	11946	0	0
ENST00000443558	208.224	0.569777	0.208427	-2.7337	0.0062627	0.0846054	122	139	176	244	364	224	1269	ENSG00000229273
ENST00000595363	302.764	0.569773	0.204361	-2.78808	0.00530218	0.0760178	218	139	293	302	428	490	1870	ENSG00000268112
ENST00000361971	853.577	0.569714	0.203686	-2.79702	0.00515757	0.0747661	797	588	402	973	1134	1327	5221	ENSG00000198753	plexin B3 [Source:HGNC Symbol;Acc:HGNC:9105]
ENST00000569601	417.739	0.569564	0.214198	-2.65905	0.00783612	0.0969885	286	163	434	471	661	561	2576	ENSG00000007376	RNA pseudouridylate synthase domain containing 1 [Source:HGNC Symbol;Acc:HGNC:14173]
ENST00000538776	853.43	0.569467	0.203671	-2.79601	0.00517371	0.0749028	797	588	402	973	1134	1326	5220	0	0
ENST00000607421	1738.12	0.569358	0.176068	-3.23375	0.00122178	0.029815	1467	801	1596	2193	2245	2394	10696	ENSG00000272173	RNA, U7 small nuclear 1 [Source:EntrezGene;Acc:100147744]
ENST00000375599	89.4164	0.56926	0.195127	-2.91739	0.00352975	0.0594473	61	58	73	108	131	116	547	ENSG00000132881	REM2 and RAB-like small GTPase 1 [Source:HGNC Symbol;Acc:HGNC:28127]
ENST00000572471	1093.79	0.569103	0.172644	-3.29641	0.000979307	0.0256872	989	540	899	1473	1444	1363	6708	ENSG00000262721
ENST00000457097	90.2475	0.56877	0.200294	-2.83967	0.00451596	0.0687656	64	53	76	139	114	107	553	ENSG00000235586
ENST00000602490	2433.27	0.568534	0.126142	-4.50711	6.57e-06	0.000702567	2083	1700	1692	3158	3000	3222	14855	ENSG00000162704	actin related protein 2/3 complex, subunit 5, 16kDa [Source:HGNC Symbol;Acc:HGNC:708]
ENST00000466936	4043.4	0.568518	0.199426	-2.85077	0.00436139	0.0672308	3781	2868	1871	5349	5316	5474	24659	ENSG00000168615	ADAM metallopeptidase domain 9 [Source:HGNC Symbol;Acc:HGNC:216]
ENST00000601876	925.959	0.567443	0.147653	-3.84308	0.0001215	0.00600037	715	561	807	1080	1344	1155	5662	ENSG00000011422	plasminogen activator, urokinase receptor [Source:HGNC Symbol;Acc:HGNC:9053]
ENST00000594204	381.139	0.5673	0.149101	-3.8048	0.000141917	0.006719	277	223	359	496	456	530	2341	ENSG00000179134	sterile alpha motif domain containing 4B [Source:HGNC Symbol;Acc:HGNC:25492]
ENST00000433400	911.288	0.567298	0.161175	-3.51977	0.000431927	0.0146272	794	653	561	1161	1204	1182	5555	ENSG00000168036	catenin (cadherin-associated protein), beta 1, 88kDa [Source:HGNC Symbol;Acc:HGNC:2514]
ENST00000541953	265.454	0.567125	0.188282	-3.01211	0.00259442	0.0485193	241	182	148	346	341	363	1621	ENSG00000139182	calsyntenin 3 [Source:HGNC Symbol;Acc:HGNC:18371]
ENST00000474180	1313.85	0.566898	0.109386	-5.18257	2.19e-07	5.21e-05	1103	840	1050	1724	1569	1754	8040	ENSG00000235297	FBR-MuSV-associated ubiquitously expressed (fox derived) pseudogene 1 [Source:HGNC Symbol;Acc:HGNC:17984]
ENST00000475291	945.16	0.566776	0.177952	-3.18499	0.00144757	0.0332225	864	610	589	1318	1304	1074	5759	ENSG00000163738	methylenetetrahydrofolate dehydrogenase (NADP+ dependent) 2-like [Source:HGNC Symbol;Acc:HGNC:31865]
ENST00000609803	344.008	0.566769	0.176846	-3.20488	0.00135119	0.0318328	297	250	201	433	453	464	2098	ENSG00000273015	long intergenic non-protein coding RNA 938 [Source:HGNC Symbol;Acc:HGNC:48630]
ENST00000485332	432.32	0.566762	0.180244	-3.14441	0.0016642	0.0364911	319	210	430	544	541	620	2664	ENSG00000178605	GTP binding protein 6 (putative) [Source:HGNC Symbol;Acc:HGNC:30189]
ENST00000459994	4246.43	0.566611	0.146683	-3.86282	0.000112086	0.00567486	3728	2930	2809	5290	5749	5383	25889	ENSG00000078808	stromal cell derived factor 4 [Source:HGNC Symbol;Acc:HGNC:24188]
ENST00000527148	93.2243	0.566454	0.211093	-2.68343	0.0072871	0.0927529	73	54	68	101	156	118	570	ENSG00000147804	solute carrier family 39 (zinc transporter), member 4 [Source:HGNC Symbol;Acc:HGNC:17129]
ENST00000564901	1099.52	0.566186	0.171841	-3.29482	0.000984864	0.0257778	993	545	908	1481	1445	1371	6743	ENSG00000260083	microRNA 4519 [Source:HGNC Symbol;Acc:HGNC:41544]
ENST00000493973	533.641	0.566109	0.174726	-3.23998	0.00119539	0.0294118	370	282	536	640	730	722	3280	ENSG00000127948	P450 (cytochrome) oxidoreductase [Source:HGNC Symbol;Acc:HGNC:9208]
ENST00000597643	658.866	0.566019	0.175132	-3.23196	0.00122946	0.0299353	634	402	409	823	831	934	4033	ENSG00000074855	anoctamin 8 [Source:HGNC Symbol;Acc:HGNC:29329]
ENST00000572954	3228.67	0.565944	0.146059	-3.87476	0.000106728	0.00550129	2976	1933	2340	3920	4219	4368	19756	ENSG00000103363	transcription elongation factor B (SIII), polypeptide 2 (18kDa, elongin B) [Source:HGNC Symbol;Acc:HGNC:11619]
ENST00000367029	4349.07	0.565445	0.205349	-2.75359	0.00589463	0.0813428	3053	2035	4262	5545	7373	4352	26620	ENSG00000123689	G0/G1 switch 2 [Source:HGNC Symbol;Acc:HGNC:30229]
ENST00000364662	88.0637	0.565239	0.190485	-2.96736	0.0030037	0.0535906	70	53	68	110	107	133	541	ENSG00000201532	RNA, 5S ribosomal pseudogene 194 [Source:HGNC Symbol;Acc:HGNC:43094]
ENST00000528862	610.786	0.565079	0.143939	-3.92581	8.64e-05	0.00470876	506	343	532	739	787	840	3747	ENSG00000162194	LBH domain containing 1 [Source:HGNC Symbol;Acc:HGNC:28351]
ENST00000448336	165.187	0.564988	0.199455	-2.83266	0.00461631	0.069719	160	87	107	199	219	242	1014	0	0
ENST00000580145	1955.29	0.564756	0.181418	-3.11301	0.00185191	0.0391229	1777	1391	1066	2679	2526	2476	11915	ENSG00000249459	zinc finger protein 286B [Source:HGNC Symbol;Acc:HGNC:33241]
ENST00000430878	111.433	0.56464	0.195406	-2.88957	0.00385766	0.0627621	99	70	70	135	150	158	682	ENSG00000061656	sperm associated antigen 4 [Source:HGNC Symbol;Acc:HGNC:11214]
ENST00000588271	364.905	0.564633	0.19814	-2.84966	0.00437657	0.0673964	362	184	239	409	493	555	2242	0	0
ENST00000429461	541.582	0.564513	0.132008	-4.27635	1.9e-05	0.00155725	455	324	449	674	690	725	3317	ENSG00000141756	FK506 binding protein 10, 65 kDa [Source:HGNC Symbol;Acc:HGNC:18169]
ENST00000485947	33668.7	0.564187	0.11646	-4.84447	1.27e-06	0.000202701	28599	20419	27791	41168	43583	44498	206058	ENSG00000026025	vimentin [Source:HGNC Symbol;Acc:HGNC:12692]
ENST00000601302	4968	0.563429	0.127931	-4.40416	1.06e-05	0.0010087	3998	3773	3387	6241	6212	6682	30293	ENSG00000268223	ADP-ribosylation factor-like 14 effector protein-like [Source:HGNC Symbol;Acc:HGNC:44201]
ENST00000528732	184.241	0.563072	0.200147	-2.81329	0.00490368	0.0724617	154	140	95	230	234	272	1125	ENSG00000141971	multivesicular body subunit 12A [Source:HGNC Symbol;Acc:HGNC:25153]
ENST00000251761	1352.01	0.562967	0.190164	-2.96042	0.00307219	0.05441	1316	869	727	1770	1825	1743	8250	0	0
ENST00000396725	1352.01	0.562967	0.190164	-2.96042	0.00307219	0.05441	1316	869	727	1770	1825	1743	8250	0	0
ENST00000455804	1678.46	0.562909	0.178955	-3.14554	0.00165783	0.0364257	1594	1099	968	2225	2235	2117	10238	ENSG00000236480	pyruvate kinase, muscle pseudogene 1 [Source:HGNC Symbol;Acc:HGNC:44243]
ENST00000553710	1861.79	0.562338	0.160148	-3.51137	0.000445801	0.0149194	1682	1275	1166	2607	2232	2402	11364	ENSG00000126777	kinectin 1 (kinesin receptor) [Source:HGNC Symbol;Acc:HGNC:6467]
ENST00000417976	1533.37	0.562334	0.168991	-3.3276	0.000875979	0.0236705	1360	1100	905	2085	1969	1924	9343	0	0
ENST00000469891	4918.55	0.561912	0.128285	-4.38019	1.19e-05	0.00109164	3955	3745	3352	6188	6138	6612	29990	ENSG00000185641
ENST00000327878	4918.55	0.561912	0.128285	-4.38019	1.19e-05	0.00109164	3955	3745	3352	6188	6138	6612	29990	0	0
ENST00000357360	395.015	0.561851	0.180116	-3.11939	0.00181225	0.0386213	338	290	230	484	552	512	2406	ENSG00000196976	L antigen family, member 3 [Source:HGNC Symbol;Acc:HGNC:26058]
ENST00000238647	1711.79	0.561696	0.177378	-3.16666	0.001542	0.0347396	1549	1181	1006	2150	2460	2076	10422	ENSG00000119669	interferon regulatory factor 2 binding protein-like [Source:HGNC Symbol;Acc:HGNC:14282]
ENST00000471723	393.421	0.561163	0.204961	-2.7379	0.00618321	0.0838735	337	152	361	508	535	532	2425	ENSG00000184436	THAP domain containing 7 [Source:HGNC Symbol;Acc:HGNC:23190]
ENST00000514207	88.384	0.561156	0.191069	-2.93693	0.00331482	0.0569379	71	53	68	110	107	134	543	ENSG00000249593
ENST00000472295	948.765	0.560577	0.133838	-4.18848	2.81e-05	0.00208453	717	559	885	1169	1206	1283	5819	ENSG00000125877	inosine triphosphatase (nucleoside triphosphate pyrophosphatase) [Source:HGNC Symbol;Acc:HGNC:6176]
ENST00000454193	1110.2	0.560488	0.134173	-4.17735	2.95e-05	0.00216559	957	659	904	1297	1432	1554	6803	ENSG00000135637	coiled-coil domain containing 142 [Source:HGNC Symbol;Acc:HGNC:25889]
ENST00000595279	725.573	0.560321	0.15565	-3.59988	0.000318367	0.0119461	533	423	679	834	1027	950	4446	ENSG00000167657	death-associated protein kinase 3 [Source:HGNC Symbol;Acc:HGNC:2676]
ENST00000602076	210.759	0.560269	0.205157	-2.73093	0.00631564	0.0850786	184	155	103	275	249	323	1289	ENSG00000104872	PIH1 domain containing 1 [Source:HGNC Symbol;Acc:HGNC:26075]
ENST00000579933	226.054	0.560119	0.205703	-2.72294	0.00647032	0.0862511	195	96	195	294	337	271	1388	ENSG00000265091
ENST00000548755	465.716	0.560011	0.170896	-3.27692	0.00104946	0.0270131	330	263	447	539	676	600	2855	ENSG00000139318	dual specificity phosphatase 6 [Source:HGNC Symbol;Acc:HGNC:3072]
ENST00000485945	661.164	0.559865	0.164742	-3.39844	0.000677709	0.0199625	544	492	422	846	710	1034	4048	ENSG00000243071
ENST00000601870	478.293	0.559813	0.132321	-4.23071	2.33e-05	0.00182143	405	313	364	581	625	635	2923	ENSG00000268614
ENST00000590776	106.573	0.559751	0.201072	-2.78383	0.00537207	0.0767874	90	51	89	131	149	145	655	ENSG00000168610	signal transducer and activator of transcription 3 (acute-phase response factor) [Source:HGNC Symbol;Acc:HGNC:11364]
ENST00000525297	13005.7	0.559665	0.117957	-4.74465	2.09e-06	0.000291716	11137	7819	10769	16184	16532	17173	79614	ENSG00000149806	Finkel-Biskis-Reilly murine sarcoma virus (FBR-MuSV) ubiquitously expressed [Source:HGNC Symbol;Acc:HGNC:3597]
ENST00000585741	233.186	0.559465	0.206519	-2.70903	0.00674807	0.0884674	234	126	134	271	296	372	1433	ENSG00000064961	high mobility group 20B [Source:HGNC Symbol;Acc:HGNC:5002]
ENST00000357838	47769.6	0.559249	0.159248	-3.51181	0.000445064	0.0148993	44406	26415	36314	61550	65163	58291	292139	0	0
ENST00000423446	2582.03	0.559141	0.186871	-2.99212	0.00277049	0.0507364	2100	2088	1356	3323	3565	3262	15694	ENSG00000135919	serpin peptidase inhibitor, clade E (nexin, plasminogen activator inhibitor type 1), member 2 [Source:HGNC Symbol;Acc:HGNC:8951]
ENST00000590218	2613.56	0.558964	0.180798	-3.09164	0.00199052	0.041015	2417	1229	2152	3283	3657	3293	16031	ENSG00000172270	basigin (Ok blood group) [Source:HGNC Symbol;Acc:HGNC:1116]
ENST00000460674	814.683	0.558906	0.117648	-4.75065	2.03e-06	0.000285465	653	551	650	1009	1084	1026	4973	ENSG00000047457	ceruloplasmin (ferroxidase) [Source:HGNC Symbol;Acc:HGNC:2295]
ENST00000343516	599.02	0.558507	0.195406	-2.85818	0.00426076	0.0663714	501	254	559	746	846	779	3685	ENSG00000167971	CASK interacting protein 1 [Source:HGNC Symbol;Acc:HGNC:20879]
ENST00000473912	75.2762	0.558323	0.201876	-2.76567	0.00568057	0.0794638	56	47	58	86	110	104	461	ENSG00000114779	abhydrolase domain containing 14B [Source:HGNC Symbol;Acc:HGNC:28235]
ENST00000415187	4170.05	0.558299	0.191747	-2.91165	0.00359525	0.0599878	3457	3349	2096	5176	5864	5411	25353	ENSG00000230043	thymosin beta 4, X-linked pseudogene 6 [Source:HGNC Symbol;Acc:HGNC:11888]
ENST00000455853	226.257	0.558022	0.188198	-2.96508	0.00302605	0.0538485	191	168	129	293	308	289	1378	ENSG00000223414	long intergenic non-protein coding RNA 473 [Source:HGNC Symbol;Acc:HGNC:21160]
ENST00000291672	290.486	0.557879	0.152203	-3.66536	0.000246994	0.00997237	256	180	216	372	368	385	1777	ENSG00000160284	spermatogenesis and centriole associated 1-like [Source:HGNC Symbol;Acc:HGNC:1298]
ENST00000558507	184.239	0.557856	0.174775	-3.19185	0.00141367	0.0327944	149	122	135	220	270	228	1124	ENSG00000104093	Dmx-like 2 [Source:HGNC Symbol;Acc:HGNC:2938]
ENST00000492631	138.777	0.557658	0.183959	-3.03143	0.00243395	0.046576	102	79	125	183	151	215	855	ENSG00000058453	ciliary rootlet coiled-coil, rootletin [Source:HGNC Symbol;Acc:HGNC:21299]
ENST00000463371	334.368	0.557564	0.176506	-3.15889	0.00158371	0.0353675	270	262	197	411	417	483	2040	ENSG00000116586	late endosomal/lysosomal adaptor, MAPK and MTOR activator 2 [Source:HGNC Symbol;Acc:HGNC:29796]
ENST00000597390	562.838	0.557395	0.125218	-4.45139	8.53e-06	0.000865348	452	372	456	712	626	833	3451	ENSG00000105287	protein kinase D2 [Source:HGNC Symbol;Acc:HGNC:17293]
ENST00000594391	1541.14	0.557162	0.162609	-3.4264	0.000611639	0.0185236	1350	1132	923	2010	1832	2161	9408	ENSG00000104823	enoyl CoA hydratase 1, peroxisomal [Source:HGNC Symbol;Acc:HGNC:3149]
ENST00000591157	1231.45	0.556867	0.165075	-3.37343	0.000742387	0.0212353	1175	687	888	1564	1632	1590	7536	ENSG00000099203	transmembrane emp24 protein transport domain containing 1 [Source:HGNC Symbol;Acc:HGNC:17291]
ENST00000527179	788.27	0.556666	0.148188	-3.75649	0.000172311	0.00774263	665	478	636	851	1005	1202	4837	0	0
ENST00000420515	605.826	0.555799	0.180494	-3.07933	0.00207466	0.0421562	489	306	552	704	907	756	3714	ENSG00000162585	chromosome 1 open reading frame 86 [Source:HGNC Symbol;Acc:HGNC:26428]
ENST00000600981	5003.01	0.555494	0.126834	-4.37971	1.19e-05	0.00109321	4031	3815	3437	6281	6229	6709	30502	ENSG00000268714
ENST00000463319	233.177	0.555443	0.198628	-2.7964	0.00516758	0.0748759	228	118	158	326	312	286	1428	ENSG00000099999	ring finger protein 215 [Source:HGNC Symbol;Acc:HGNC:33434]
ENST00000400701	491.286	0.555343	0.178662	-3.10835	0.00188136	0.0395307	370	239	489	628	608	692	3026	0	0
ENST00000566237	560.387	0.555222	0.181909	-3.0522	0.0022717	0.0446637	511	391	319	743	745	706	3415	ENSG00000175938	ORAI calcium release-activated calcium modulator 3 [Source:HGNC Symbol;Acc:HGNC:28185]
ENST00000397592	973.048	0.554507	0.154752	-3.5832	0.000339417	0.0124316	802	748	612	1233	1245	1288	5928	ENSG00000256968	small nuclear ribonucleoprotein polypeptide E pseudogene 2 [Source:HGNC Symbol;Acc:HGNC:20733]
ENST00000552141	194.555	0.554038	0.183456	-3.02001	0.00252767	0.0476928	160	147	116	246	230	290	1189	ENSG00000139636	limb development membrane protein 1-like [Source:HGNC Symbol;Acc:HGNC:18268]
ENST00000506772	1572.03	0.553627	0.133664	-4.14192	3.44e-05	0.00243234	1320	1149	1075	2034	1983	2022	9583	ENSG00000249014	high mobility group nucleosomal binding domain 2 pseudogene 4 [Source:HGNC Symbol;Acc:HGNC:33567]
ENST00000517494	570.371	0.553482	0.157421	-3.51593	0.000438208	0.0147517	495	413	361	744	700	767	3480	ENSG00000147408	chondroitin sulfate N-acetylgalactosaminyltransferase 1 [Source:HGNC Symbol;Acc:HGNC:24290]
ENST00000590064	216.363	0.553403	0.198226	-2.79177	0.00524199	0.0754814	156	99	219	261	281	319	1335	ENSG00000011132	amyloid beta (A4) precursor protein-binding, family A, member 3 [Source:HGNC Symbol;Acc:HGNC:580]
ENST00000517099	195.962	0.553174	0.208895	-2.64809	0.00809469	0.0987869	149	120	146	229	348	201	1193	ENSG00000252908	RNA, U6 small nuclear 1003, pseudogene [Source:HGNC Symbol;Acc:HGNC:47966]
ENST00000550383	6243.4	0.552956	0.115912	-4.77047	1.84e-06	0.000266571	4830	3785	5740	7718	7751	8445	38269	ENSG00000257950	P2RX5-TAX1BP3 readthrough (NMD candidate) [Source:HGNC Symbol;Acc:HGNC:49191]
ENST00000502512	308.549	0.552949	0.177323	-3.11831	0.00181892	0.0387163	238	154	298	409	374	426	1899	ENSG00000157881	pantothenate kinase 4 [Source:HGNC Symbol;Acc:HGNC:19366]
ENST00000590905	299.31	0.552785	0.199448	-2.77158	0.00557852	0.078502	300	173	170	422	359	409	1833	ENSG00000091947	transmembrane protein 101 [Source:HGNC Symbol;Acc:HGNC:28653]
ENST00000479463	293.883	0.552199	0.164203	-3.3629	0.000771277	0.0217721	230	205	219	366	427	343	1790	ENSG00000177951	Bet1 golgi vesicular membrane trafficking protein-like [Source:HGNC Symbol;Acc:HGNC:19348]
ENST00000475579	260.138	0.552165	0.171921	-3.21174	0.00131935	0.0312811	203	155	222	286	385	341	1592	ENSG00000018408	WW domain containing transcription regulator 1 [Source:HGNC Symbol;Acc:HGNC:24042]
ENST00000589622	247.71	0.552139	0.186116	-2.96664	0.00301072	0.0536612	240	141	162	333	308	333	1517	ENSG00000267387
ENST00000563399	171.508	0.552092	0.176061	-3.1358	0.00171387	0.0372168	134	108	138	184	245	241	1050	ENSG00000156858	proline rich 14 [Source:HGNC Symbol;Acc:HGNC:28458]
ENST00000561781	684.669	0.551913	0.172291	-3.20337	0.00135831	0.0319603	571	346	619	835	963	865	4199	ENSG00000197562	RAB40C, member RAS oncogene family [Source:HGNC Symbol;Acc:HGNC:18285]
ENST00000409719	264.797	0.551789	0.178298	-3.09476	0.00196973	0.0407384	227	192	161	346	355	332	1613	ENSG00000125611	coiled-coil-helix-coiled-coil-helix domain containing 5 [Source:HGNC Symbol;Acc:HGNC:17840]
ENST00000320602	1615.83	0.551626	0.137709	-4.00572	6.18e-05	0.00371835	1359	934	1392	1847	2064	2317	9913	ENSG00000099904	zinc finger, DHHC-type containing 8 [Source:HGNC Symbol;Acc:HGNC:18474]
ENST00000453713	633.726	0.551514	0.145022	-3.80298	0.000142969	0.00674515	537	453	434	734	799	915	3872	ENSG00000223722
ENST00000393255	633.726	0.551514	0.145022	-3.80298	0.000142969	0.00674515	537	453	434	734	799	915	3872	0	0
ENST00000477937	296.139	0.551448	0.148483	-3.71389	0.000204102	0.00866862	247	180	243	370	338	440	1818	ENSG00000061273	histone deacetylase 7 [Source:HGNC Symbol;Acc:HGNC:14067]
ENST00000606935	1199.09	0.55134	0.188324	-2.92762	0.00341572	0.0581901	1174	771	661	1549	1608	1554	7317	0	0
ENST00000389470	4524.3	0.550969	0.158306	-3.48041	0.000500643	0.0160794	4013	2308	3926	5611	5592	6350	27800	0	0
ENST00000453079	786.333	0.550907	0.138164	-3.98736	6.68e-05	0.00392009	667	491	628	927	1085	1007	4805	ENSG00000100266	protein kinase C and casein kinase substrate in neurons 2 [Source:HGNC Symbol;Acc:HGNC:8571]
ENST00000454039	689.466	0.550806	0.176105	-3.12772	0.00176168	0.0378947	666	412	447	794	902	1001	4222	0	0
ENST00000490324	246.566	0.550333	0.176052	-3.12597	0.00177217	0.0379916	176	203	161	306	287	373	1506	ENSG00000249474
ENST00000466449	920.549	0.550283	0.153594	-3.58272	0.000340036	0.0124431	778	500	810	1212	1199	1141	5640	ENSG00000122490	PQ loop repeat containing 1 [Source:HGNC Symbol;Acc:HGNC:26188]
ENST00000306984	892.297	0.549777	0.125973	-4.36424	1.28e-05	0.0011536	686	581	772	1112	1207	1092	5450	ENSG00000168303	M-phase specific PLK1 interacting protein [Source:HGNC Symbol;Acc:HGNC:16002]
ENST00000480613	1887.29	0.54905	0.152381	-3.60313	0.00031441	0.011852	1495	1022	1778	2401	2494	2382	11572	ENSG00000119333	WD repeat domain 34 [Source:HGNC Symbol;Acc:HGNC:28296]
ENST00000525257	300.208	0.548989	0.151443	-3.62505	0.000288911	0.0111513	267	187	223	384	362	415	1838	ENSG00000170242	ubiquitin specific peptidase 47 [Source:HGNC Symbol;Acc:HGNC:20076]
ENST00000593198	377.288	0.548777	0.157131	-3.49248	0.000478555	0.0156071	305	217	331	419	494	550	2316	0	0
ENST00000407062	385.861	0.548698	0.180522	-3.03951	0.00236966	0.0458255	328	290	225	478	532	496	2349	0	0
ENST00000557436	525.372	0.548385	0.205019	-2.6748	0.00747729	0.0941633	509	340	266	745	732	608	3200	ENSG00000125384	prostaglandin E receptor 2 (subtype EP2), 53kDa [Source:HGNC Symbol;Acc:HGNC:9594]
ENST00000427237	150.57	0.54821	0.197053	-2.78204	0.00540185	0.0771131	133	98	94	197	157	246	925	ENSG00000123453	sarcosine dehydrogenase [Source:HGNC Symbol;Acc:HGNC:10536]
ENST00000485148	141.296	0.547831	0.194008	-2.82375	0.00474652	0.0709185	130	73	106	182	193	182	866	ENSG00000116525	tripartite motif containing 62 [Source:HGNC Symbol;Acc:HGNC:25574]
ENST00000560931	664.704	0.54778	0.144015	-3.80363	0.000142589	0.00674054	540	421	547	799	945	806	4058	ENSG00000259515
ENST00000457257	1154.37	0.546858	0.178642	-3.06119	0.00220457	0.04385	1033	541	1012	1516	1508	1479	7089	ENSG00000225663	family with sequence similarity 195, member B [Source:HGNC Symbol;Acc:HGNC:28007]
ENST00000542413	2074.07	0.546799	0.189885	-2.87963	0.00398137	0.0637607	1997	916	1679	2513	2795	2849	12749	0	0
ENST00000372833	955.783	0.546573	0.165827	-3.29605	0.000980562	0.025704	764	771	576	1188	1223	1298	5820	ENSG00000172586	coiled-coil-helix-coiled-coil-helix domain containing 1 [Source:HGNC Symbol;Acc:HGNC:23518]
ENST00000542565	202.268	0.546511	0.179329	-3.04753	0.00230729	0.0451341	157	105	190	268	262	260	1242	ENSG00000196498	nuclear receptor corepressor 2 [Source:HGNC Symbol;Acc:HGNC:7673]
ENST00000597846	489.432	0.546352	0.187062	-2.92069	0.00349252	0.0590333	429	363	271	705	604	609	2981	0	0
ENST00000410344	98.4516	0.546169	0.188478	-2.89779	0.003758	0.061839	72	65	79	123	110	156	605	ENSG00000222276	RNA, U2 small nuclear 33, pseudogene [Source:HGNC Symbol;Acc:HGNC:48526]
ENST00000564747	699.129	0.545792	0.121708	-4.48442	7.31e-06	0.000770825	579	432	594	867	824	990	4286	ENSG00000077235	general transcription factor IIIC, polypeptide 1, alpha 220kDa [Source:HGNC Symbol;Acc:HGNC:4664]
ENST00000441672	4579.81	0.545722	0.204004	-2.67505	0.0074718	0.0941633	3227	2199	4557	5812	7654	4573	28022	ENSG00000227591
ENST00000393363	651.919	0.545638	0.200673	-2.71904	0.0065471	0.0868967	675	368	361	882	867	832	3985	0	0
ENST00000489658	332.573	0.545481	0.199722	-2.7312	0.0063105	0.0850264	293	142	294	414	475	426	2044	0	0
ENST00000426584	555.092	0.545289	0.19235	-2.83487	0.0045844	0.0694042	563	315	333	731	736	716	3394	ENSG00000107816	leucine zipper, putative tumor suppressor 2 [Source:HGNC Symbol;Acc:HGNC:29381]
ENST00000528188	3813.51	0.545227	0.199888	-2.72767	0.0063784	0.0855745	3737	2604	1814	5182	4807	5124	23268	ENSG00000050165	dickkopf WNT signaling pathway inhibitor 3 [Source:HGNC Symbol;Acc:HGNC:2893]
ENST00000502756	293.932	0.544674	0.192252	-2.83312	0.0046096	0.0696552	288	179	173	382	389	385	1796	ENSG00000114120	solute carrier family 25 (pyrimidine nucleotide carrier ), member 36 [Source:HGNC Symbol;Acc:HGNC:25554]
ENST00000470660	2236.98	0.544234	0.193059	-2.81901	0.00481726	0.0715905	2050	1624	1153	2954	3138	2685	13604	ENSG00000197324	low density lipoprotein receptor-related protein 10 [Source:HGNC Symbol;Acc:HGNC:14553]
ENST00000579099	172.875	0.543643	0.201189	-2.70215	0.00688933	0.0895583	127	79	173	213	209	267	1068	ENSG00000109016	dehydrogenase/reductase (SDR family) member 7B [Source:HGNC Symbol;Acc:HGNC:24547]
ENST00000567138	137.784	0.543515	0.179643	-3.02552	0.00248203	0.047203	106	105	92	183	158	198	842	ENSG00000197912	spastic paraplegia 7 (pure and complicated autosomal recessive) [Source:HGNC Symbol;Acc:HGNC:11237]
ENST00000582095	208.797	0.54315	0.171762	-3.16222	0.00156569	0.0350905	154	126	188	285	281	243	1277	ENSG00000141627	dymeclin [Source:HGNC Symbol;Acc:HGNC:21317]
ENST00000478598	248.206	0.542981	0.200619	-2.70653	0.00679897	0.088921	240	160	133	334	327	321	1515	ENSG00000239831	ring finger protein 7 pseudogene 1 [Source:HGNC Symbol;Acc:HGNC:43425]
ENST00000311124	863.136	0.542857	0.139759	-3.88424	0.000102652	0.00535875	687	506	783	987	1111	1221	5295	ENSG00000173638	solute carrier family 19 (folate transporter), member 1 [Source:HGNC Symbol;Acc:HGNC:10937]
ENST00000525008	185.085	0.542766	0.160593	-3.37976	0.00072548	0.0209076	157	114	146	237	215	266	1135	ENSG00000245598	DACT3 antisense RNA 1 [Source:HGNC Symbol;Acc:HGNC:44120]
ENST00000416856	542.244	0.54239	0.131446	-4.12634	3.69e-05	0.00255011	424	338	481	626	683	772	3324	ENSG00000122515	zinc finger, MIZ-type containing 2 [Source:HGNC Symbol;Acc:HGNC:22229]
ENST00000572862	303.637	0.542288	0.150544	-3.60219	0.00031555	0.0118767	238	227	218	353	403	413	1852	ENSG00000167291	TBC1 domain family, member 16 [Source:HGNC Symbol;Acc:HGNC:28356]
ENST00000409073	945.931	0.542031	0.154906	-3.4991	0.00046683	0.0153531	814	514	824	1247	1229	1166	5794	0	0
ENST00000529666	1507.41	0.541934	0.165595	-3.27266	0.00106542	0.0273263	1093	1099	1175	1675	2370	1759	9171	ENSG00000087884	adipogenesis associated, Mth938 domain containing [Source:HGNC Symbol;Acc:HGNC:30205]
ENST00000265318	647.337	0.541828	0.144399	-3.75229	0.000175225	0.00781842	583	401	487	866	732	896	3965	0	0
ENST00000597129	256.118	0.541621	0.177826	-3.04579	0.0023207	0.0452858	244	151	174	318	327	354	1568	ENSG00000105559	pleckstrin homology domain containing, family A (phosphoinositide binding specific) member 4 [Source:HGNC Symbol;Acc:HGNC:14339]
ENST00000531280	1024.11	0.541364	0.11763	-4.60227	4.18e-06	0.000504386	802	700	849	1177	1206	1541	6275	ENSG00000197136	pecanex-like 3 (Drosophila) [Source:HGNC Symbol;Acc:HGNC:18760]
ENST00000578311	133.133	0.541351	0.188679	-2.86916	0.00411561	0.0650357	119	72	103	184	151	189	818	ENSG00000265455	microRNA 4700 [Source:HGNC Symbol;Acc:HGNC:41806]
ENST00000258214	295.889	0.541335	0.162271	-3.33598	0.000849988	0.0231722	270	177	219	393	370	381	1810	ENSG00000135736	coiled-coil domain containing 102A [Source:HGNC Symbol;Acc:HGNC:28097]
ENST00000427929	565.917	0.540991	0.197448	-2.73992	0.00614549	0.0835361	510	257	478	776	818	628	3467	ENSG00000229951	uncharacterized protein FLJ31356 [Source:EntrezGene;Acc:403150]
ENST00000562645	549.901	0.540897	0.142704	-3.79033	0.000150447	0.00700887	435	416	391	727	600	792	3361	ENSG00000174442	zwilch kinetochore protein [Source:HGNC Symbol;Acc:HGNC:25468]
ENST00000584390	1016.87	0.540822	0.203183	-2.66174	0.00777369	0.0965608	919	389	923	1337	1316	1384	6268	ENSG00000266780	microRNA 4444-2 [Source:HGNC Symbol;Acc:HGNC:43481]
ENST00000594266	548.916	0.540575	0.203912	-2.65102	0.00802482	0.0982922	522	377	271	608	758	817	3353	0	0
ENST00000553023	136.703	0.540357	0.171419	-3.15226	0.00162012	0.0358801	114	84	108	165	171	196	838	ENSG00000139344	amidohydrolase domain containing 1 [Source:HGNC Symbol;Acc:HGNC:28577]
ENST00000420683	354.771	0.540139	0.170348	-3.1708	0.00152022	0.0344197	310	207	279	402	518	453	2169	ENSG00000081320	serine/threonine kinase 17b [Source:HGNC Symbol;Acc:HGNC:11396]
ENST00000370664	522.249	0.540128	0.190603	-2.83378	0.0046001	0.0695717	501	270	381	692	754	594	3192	ENSG00000165886	ubiquitin domain containing 1 [Source:HGNC Symbol;Acc:HGNC:25683]
ENST00000573786	244.21	0.539801	0.186925	-2.88779	0.0038796	0.0629364	217	143	179	308	366	277	1490	ENSG00000204237	oxidoreductase-like domain containing 1 [Source:HGNC Symbol;Acc:HGNC:27901]
ENST00000529695	779.155	0.539609	0.151966	-3.55085	0.000383989	0.013482	666	520	575	937	833	1251	4782	0	0
ENST00000498317	501.013	0.539097	0.122578	-4.39798	1.09e-05	0.00103064	398	334	418	670	615	626	3061	ENSG00000243649	complement factor B [Source:HGNC Symbol;Acc:HGNC:1037]
ENST00000568068	2116.46	0.539064	0.179666	-3.00038	0.00269645	0.0498871	1928	1552	1170	2641	2815	2785	12891	ENSG00000013364	major vault protein [Source:HGNC Symbol;Acc:HGNC:7531]
ENST00000555234	484.11	0.538782	0.15877	-3.39348	0.00069011	0.0201872	418	269	412	672	600	594	2965	ENSG00000119630	placental growth factor [Source:HGNC Symbol;Acc:HGNC:8893]
ENST00000525329	213.242	0.538336	0.18856	-2.85499	0.00430383	0.0667644	165	112	197	232	312	291	1309	ENSG00000132254	ADP-ribosylation factor interacting protein 2 [Source:HGNC Symbol;Acc:HGNC:17160]
ENST00000414422	1188.37	0.53797	0.139403	-3.85911	0.000113801	0.00573096	1066	761	881	1537	1540	1469	7254	0	0
ENST00000598274	165.316	0.53788	0.195154	-2.75618	0.0058481	0.0809387	119	81	166	221	214	216	1017	0	0
ENST00000495933	607.694	0.537858	0.155797	-3.45231	0.000555806	0.0173292	467	481	413	817	788	730	3696	ENSG00000151665	phosphatidylinositol glycan anchor biosynthesis, class F [Source:HGNC Symbol;Acc:HGNC:8962]
ENST00000358791	4960.48	0.537652	0.188496	-2.85233	0.00434001	0.0670438	4224	3971	2565	6160	6812	6424	30156	ENSG00000124243	breast carcinoma amplified sequence 4 [Source:HGNC Symbol;Acc:HGNC:14367]
ENST00000262591	4960.48	0.537652	0.188496	-2.85233	0.00434001	0.0670438	4224	3971	2565	6160	6812	6424	30156	0	0
ENST00000601288	204.603	0.537508	0.154638	-3.47591	0.000509127	0.0162498	159	137	167	232	268	289	1252	ENSG00000105072	chromosome 19 open reading frame 44 [Source:HGNC Symbol;Acc:HGNC:26141]
ENST00000462597	492.532	0.537445	0.179324	-2.99705	0.00272603	0.0502373	476	278	343	663	656	594	3010	ENSG00000131435	PDZ and LIM domain 4 [Source:HGNC Symbol;Acc:HGNC:16501]
ENST00000473050	230.677	0.537046	0.165272	-3.24947	0.00115621	0.0287996	209	140	170	289	298	305	1411	ENSG00000106443	PHD finger protein 14 [Source:HGNC Symbol;Acc:HGNC:22203]
ENST00000494720	2186.57	0.536083	0.116934	-4.58448	4.55e-06	0.000536109	1913	1465	1647	2849	2604	2881	13359	ENSG00000127837	angio-associated, migratory cell protein [Source:HGNC Symbol;Acc:HGNC:18]
ENST00000332780	201.525	0.535719	0.190708	-2.80911	0.00496787	0.0730405	187	132	122	270	270	248	1229	ENSG00000185909	kelch domain containing 8B [Source:HGNC Symbol;Acc:HGNC:28557]
ENST00000472498	1287.65	0.535706	0.15116	-3.54397	0.000394153	0.0137232	1033	993	871	1510	1463	2004	7874	ENSG00000239559	ribosomal protein L37 pseudogene 2 [Source:HGNC Symbol;Acc:HGNC:17092]
ENST00000520134	1650.05	0.53557	0.154763	-3.46057	0.000539031	0.0169397	1453	914	1395	1874	2262	2211	10109	ENSG00000161013	mannosyl (alpha-1,3-)-glycoprotein beta-1,4-N-acetylglucosaminyltransferase, isozyme B [Source:HGNC Symbol;Acc:HGNC:7048]
ENST00000329630	193.427	0.535363	0.174171	-3.07379	0.00211361	0.0427269	169	105	161	232	250	270	1187	ENSG00000196456	zinc finger protein 775 [Source:HGNC Symbol;Acc:HGNC:28501]
ENST00000540634	485.702	0.534924	0.147395	-3.6292	0.000284304	0.0110186	369	284	460	577	611	680	2981	ENSG00000105676	armadillo repeat containing 6 [Source:HGNC Symbol;Acc:HGNC:25049]
ENST00000476465	749.297	0.534921	0.197692	-2.70583	0.00681336	0.0890048	762	466	397	983	968	1001	4577	ENSG00000172780	RAB43, member RAS oncogene family [Source:HGNC Symbol;Acc:HGNC:19983]
ENST00000598364	372.231	0.534609	0.178656	-2.9924	0.00276792	0.0507121	297	182	361	477	464	509	2290	ENSG00000125755	symplekin [Source:HGNC Symbol;Acc:HGNC:22935]
ENST00000531351	1338.01	0.532328	0.0964443	-5.51954	3.4e-08	1.14e-05	1083	952	1060	1644	1664	1764	8167	ENSG00000213619	NADH dehydrogenase (ubiquinone) Fe-S protein 3, 30kDa (NADH-coenzyme Q reductase) [Source:HGNC Symbol;Acc:HGNC:7710]
ENST00000373602	274.779	0.532287	0.189051	-2.81557	0.00486907	0.0721331	269	168	168	338	361	376	1680	ENSG00000160050	coiled-coil domain containing 28B [Source:HGNC Symbol;Acc:HGNC:28163]
ENST00000514070	293.108	0.532054	0.198595	-2.6791	0.00738209	0.0934477	257	168	216	373	470	302	1786	ENSG00000134851	transmembrane protein 165 [Source:HGNC Symbol;Acc:HGNC:30760]
ENST00000586923	600.808	0.532043	0.17767	-2.99455	0.00274851	0.0504772	493	291	575	739	798	796	3692	ENSG00000276570
ENST00000598855	600.808	0.532043	0.17767	-2.99455	0.00274851	0.0504772	493	291	575	739	798	796	3692	0	0
ENST00000571937	900.664	0.531942	0.190295	-2.79536	0.00518426	0.0749999	753	734	468	1146	1182	1195	5478	ENSG00000083457	integrin, alpha E (antigen CD103, human mucosal lymphocyte antigen 1; alpha polypeptide) [Source:HGNC Symbol;Acc:HGNC:6147]
ENST00000576554	3663.06	0.531314	0.198107	-2.68195	0.00731935	0.0929927	3310	1460	3370	4419	4787	5236	22582	ENSG00000262413
ENST00000576432	230.382	0.530983	0.14457	-3.67285	0.000239862	0.00978153	180	153	193	285	299	298	1408	ENSG00000141556	tubulin folding cofactor D [Source:HGNC Symbol;Acc:HGNC:11581]
ENST00000518398	1328.74	0.530674	0.152276	-3.48496	0.000492217	0.0159467	906	1131	949	1741	1631	1729	8087	ENSG00000151914	dystonin [Source:HGNC Symbol;Acc:HGNC:1090]
ENST00000467747	722.008	0.53062	0.175998	-3.01492	0.00257049	0.0482465	695	465	449	850	969	981	4409	ENSG00000168758	sema domain, immunoglobulin domain (Ig), transmembrane domain (TM) and short cytoplasmic domain, (semaphorin) 4C [Source:HGNC Symbol;Acc:HGNC:10731]
ENST00000248879	1380.47	0.530407	0.155241	-3.41668	0.000633905	0.0190661	1263	741	1152	1784	1686	1840	8466	ENSG00000128185	DiGeorge syndrome critical region gene 6-like [Source:HGNC Symbol;Acc:HGNC:18551]
ENST00000381026	1767.76	0.530137	0.161202	-3.28865	0.00100668	0.0262033	1388	1427	1138	2038	2452	2308	10751	ENSG00000180389	ATP synthase, H+ transporting, mitochondrial F1 complex, epsilon subunit pseudogene 2 [Source:HGNC Symbol;Acc:HGNC:34026]
ENST00000542294	1876.6	0.529983	0.0989428	-5.35646	8.49e-08	2.38e-05	1392	1362	1592	2305	2393	2407	11451	ENSG00000215021	prohibitin 2 [Source:HGNC Symbol;Acc:HGNC:30306]
ENST00000591267	1480.79	0.529885	0.158557	-3.34193	0.000831979	0.0228389	1418	941	989	1881	1758	2071	9058	ENSG00000152234	ATP synthase, H+ transporting, mitochondrial F1 complex, alpha subunit 1, cardiac muscle [Source:HGNC Symbol;Acc:HGNC:823]
ENST00000489432	1753.13	0.529352	0.1198	-4.41862	9.93e-06	0.000961857	1448	1095	1515	2102	2308	2251	10719	ENSG00000214022	replication initiator 1 [Source:HGNC Symbol;Acc:HGNC:17922]
ENST00000591587	1116.69	0.529092	0.198345	-2.66753	0.00764118	0.0954758	1160	675	595	1394	1443	1561	6828	ENSG00000108784	N-acetylglucosaminidase, alpha [Source:HGNC Symbol;Acc:HGNC:7632]
ENST00000436276	548.425	0.528624	0.116915	-4.52143	6.14e-06	0.000666547	413	396	455	703	689	690	3346	ENSG00000223540	ribosomal protein S15a pseudogene 5 [Source:HGNC Symbol;Acc:HGNC:23743]
ENST00000393559	1656.8	0.527788	0.11101	-4.75442	1.99e-06	0.000281476	1430	1124	1275	2026	1965	2310	10130	ENSG00000091136	laminin, beta 1 [Source:HGNC Symbol;Acc:HGNC:6486]
ENST00000519610	368.702	0.527772	0.193412	-2.72874	0.00635769	0.0854599	319	288	194	459	484	501	2245	ENSG00000197043	annexin A6 [Source:HGNC Symbol;Acc:HGNC:544]
ENST00000588634	77.9972	0.527752	0.198078	-2.66437	0.0077132	0.0960397	66	46	59	107	96	104	478	ENSG00000267082
ENST00000502418	615.399	0.527574	0.141487	-3.72877	0.000192418	0.00831405	537	361	517	742	793	818	3768	ENSG00000159363	ATPase type 13A2 [Source:HGNC Symbol;Acc:HGNC:30213]
ENST00000585845	1208.17	0.527166	0.125604	-4.19705	2.7e-05	0.00203182	1066	767	954	1470	1410	1733	7400	ENSG00000079999	kelch-like ECH-associated protein 1 [Source:HGNC Symbol;Acc:HGNC:23177]
ENST00000416222	515.315	0.526993	0.13598	-3.87552	0.000106399	0.00549055	430	380	366	622	641	705	3144	ENSG00000119787	atlastin GTPase 2 [Source:HGNC Symbol;Acc:HGNC:24047]
ENST00000526201	279.343	0.526945	0.179676	-2.93275	0.00335973	0.0574838	222	145	264	337	318	436	1722	ENSG00000126391	FERM domain containing 8 [Source:HGNC Symbol;Acc:HGNC:25462]
ENST00000435439	253.821	0.526654	0.147201	-3.5778	0.000346503	0.012612	191	160	231	305	313	356	1556	ENSG00000197182	MIRLET7B host gene (non-protein coding) [Source:HGNC Symbol;Acc:HGNC:37189]
ENST00000393991	1460.81	0.526437	0.14658	-3.59147	0.000328818	0.0122166	1323	932	1081	1727	2007	1845	8915	ENSG00000166925	TSC22 domain family, member 4 [Source:HGNC Symbol;Acc:HGNC:21696]
ENST00000264552	3334.7	0.526112	0.175216	-3.00265	0.0026764	0.0496436	3093	2368	1960	4350	4492	4030	20293	ENSG00000108106	ubiquitin-conjugating enzyme E2S [Source:HGNC Symbol;Acc:HGNC:17895]
ENST00000558919	204.699	0.526064	0.154825	-3.39779	0.00067932	0.0200016	140	150	175	271	236	280	1252	ENSG00000129003	vacuolar protein sorting 13 homolog C (S. cerevisiae) [Source:HGNC Symbol;Acc:HGNC:23594]
ENST00000529993	2454.83	0.525933	0.189479	-2.77568	0.00550867	0.0778406	2409	1675	1305	3000	3041	3567	14997	ENSG00000162337	low density lipoprotein receptor-related protein 5 [Source:HGNC Symbol;Acc:HGNC:6697]
ENST00000382189	358.782	0.525811	0.157574	-3.33692	0.000847124	0.0231252	289	210	321	395	471	515	2201	0	0
ENST00000508483	299.39	0.525549	0.180245	-2.91575	0.00354839	0.0596383	243	236	183	400	322	445	1829	ENSG00000164118	centrosomal protein 44kDa [Source:HGNC Symbol;Acc:HGNC:29356]
ENST00000494836	1508.87	0.525267	0.188899	-2.78068	0.00542448	0.0772464	1182	675	1546	1792	1952	2153	9300	ENSG00000174851	Yip1 interacting factor homolog A (S. cerevisiae) [Source:HGNC Symbol;Acc:HGNC:16688]
ENST00000564444	519.107	0.52511	0.157993	-3.32363	0.000888535	0.0239202	448	375	349	670	692	626	3160	ENSG00000140943	membrane-bound transcription factor peptidase, site 1 [Source:HGNC Symbol;Acc:HGNC:15456]
ENST00000493145	1461.66	0.525048	0.135526	-3.87414	0.000107001	0.00551069	1294	1009	1043	1839	1892	1834	8911	ENSG00000102054	retinoblastoma binding protein 7 [Source:HGNC Symbol;Acc:HGNC:9890]
ENST00000582520	3970.82	0.524982	0.196049	-2.67781	0.00741045	0.093675	3567	1617	3694	4777	5220	5591	24466	ENSG00000141522	Rho GDP dissociation inhibitor (GDI) alpha [Source:HGNC Symbol;Acc:HGNC:678]
ENST00000481338	692.374	0.52498	0.151642	-3.46196	0.000536248	0.0168738	564	410	614	747	864	1053	4252	ENSG00000203485	inverted formin, FH2 and WH2 domain containing [Source:HGNC Symbol;Acc:HGNC:23791]
ENST00000589515	385.552	0.52479	0.137535	-3.81569	0.000135801	0.00652278	269	264	354	459	474	541	2361	ENSG00000005206	signal peptide peptidase like 2B [Source:HGNC Symbol;Acc:HGNC:30627]
ENST00000485732	353.522	0.524705	0.177263	-2.96004	0.003076	0.0544448	307	199	291	372	431	575	2175	ENSG00000177943	MAM domain containing 4 [Source:HGNC Symbol;Acc:HGNC:24083]
ENST00000219150	306.454	0.524678	0.18333	-2.86193	0.00421075	0.0658509	292	156	240	369	404	419	1880	ENSG00000102879	coronin, actin binding protein, 1A [Source:HGNC Symbol;Acc:HGNC:2252]
ENST00000444022	703.612	0.524308	0.173055	-3.02973	0.00244776	0.0467752	635	503	433	941	932	838	4282	ENSG00000115828	glutaminyl-peptide cyclotransferase [Source:HGNC Symbol;Acc:HGNC:9753]
ENST00000597802	1364.48	0.524192	0.160629	-3.26336	0.001101	0.0278945	1249	974	851	1715	1721	1809	8319	ENSG00000216490	interferon, gamma-inducible protein 30 [Source:HGNC Symbol;Acc:HGNC:5398]
ENST00000423425	271.859	0.523777	0.157924	-3.31665	0.000911035	0.0243393	208	172	240	329	380	332	1661	ENSG00000225216
ENST00000587925	344.872	0.523655	0.143144	-3.65825	0.000253941	0.0101697	285	212	296	399	445	475	2112	ENSG00000064545	transmembrane protein 161A [Source:HGNC Symbol;Acc:HGNC:26020]
ENST00000513917	944.219	0.523148	0.126587	-4.13272	3.58e-05	0.00250062	805	684	679	1155	1180	1256	5759	ENSG00000164253	WD repeat domain 41 [Source:HGNC Symbol;Acc:HGNC:25601]
ENST00000454260	2329.06	0.523002	0.130711	-4.00121	6.3e-05	0.00377153	2079	1377	1934	2875	2811	3193	14269	ENSG00000229867	STEAP3 antisense RNA 1 [Source:HGNC Symbol;Acc:HGNC:41053]
ENST00000569966	185.755	0.522597	0.167397	-3.1219	0.0017969	0.0383609	165	111	145	223	234	260	1138	ENSG00000261706
ENST00000436986	10003.6	0.522195	0.191345	-2.72908	0.00635116	0.0854053	8549	8221	5010	12911	12759	13389	60839	ENSG00000106588	proteasome (prosome, macropain) subunit, alpha type, 2 [Source:HGNC Symbol;Acc:HGNC:9531]
ENST00000484918	459.93	0.522136	0.1501	-3.47859	0.000504054	0.0161678	410	287	355	556	620	581	2809	ENSG00000214026	mitochondrial ribosomal protein L23 [Source:HGNC Symbol;Acc:HGNC:10322]
ENST00000524899	1339.83	0.522034	0.120138	-4.3453	1.39e-05	0.0012232	1146	848	1113	1749	1665	1666	8187	ENSG00000173020	adrenergic, beta, receptor kinase 1 [Source:HGNC Symbol;Acc:HGNC:289]
ENST00000557576	262.906	0.521581	0.156047	-3.34246	0.000830404	0.0228237	222	160	219	297	330	384	1612	ENSG00000205476	coiled-coil domain containing 85C [Source:HGNC Symbol;Acc:HGNC:35459]
ENST00000434757	334.182	0.521314	0.166291	-3.13494	0.00171889	0.0372801	252	185	327	425	432	429	2050	0	0
ENST00000428553	7514.02	0.521298	0.114437	-4.55531	5.23e-06	0.000585832	5403	5921	5994	8862	9506	10125	45811	ENSG00000227615
ENST00000334841	616.236	0.521232	0.126118	-4.13289	3.58e-05	0.00250054	482	430	510	729	833	775	3759	ENSG00000187118	C-x(9)-C motif containing 1 [Source:HGNC Symbol;Acc:HGNC:28783]
ENST00000567459	1795.71	0.520949	0.148932	-3.4979	0.00046894	0.0153877	1677	1166	1257	2258	2328	2271	10957	ENSG00000103502	CDP-diacylglycerol--inositol 3-phosphatidyltransferase [Source:HGNC Symbol;Acc:HGNC:1769]
ENST00000265538	788.811	0.520683	0.153135	-3.40015	0.000673485	0.0198715	714	433	666	1011	962	1050	4836	ENSG00000067560	ras homolog family member A [Source:HGNC Symbol;Acc:HGNC:667]
ENST00000460726	368.736	0.520683	0.127222	-4.09271	4.26e-05	0.00286161	281	278	289	461	447	494	2250	ENSG00000233297	RAS p21 protein activator 4CD, pseudogene [Source:HGNC Symbol;Acc:HGNC:44226]
ENST00000431232	2005.48	0.520381	0.174431	-2.98331	0.00285151	0.0516897	1931	1054	1560	2567	2752	2402	12266	ENSG00000129925	transmembrane protein 8A [Source:HGNC Symbol;Acc:HGNC:17205]
ENST00000593489	1053.83	0.519386	0.160969	-3.22661	0.00125265	0.0302751	938	705	747	1281	1520	1225	6416	ENSG00000127220	abhydrolase domain containing 8 [Source:HGNC Symbol;Acc:HGNC:23759]
ENST00000492899	293.876	0.519243	0.170763	-3.04072	0.0023601	0.0457272	264	208	188	381	335	420	1796	ENSG00000204427	abhydrolase domain containing 16A [Source:HGNC Symbol;Acc:HGNC:13921]
ENST00000377531	269.209	0.519171	0.185088	-2.80499	0.00503183	0.0735903	196	199	203	428	328	285	1639	0	0
ENST00000497152	462.709	0.518877	0.144683	-3.5863	0.0003354	0.0123398	407	321	330	544	589	634	2825	ENSG00000140553	unc-45 homolog A (C. elegans) [Source:HGNC Symbol;Acc:HGNC:30594]
ENST00000566671	424.787	0.518532	0.15783	-3.28538	0.00101846	0.0264204	344	233	400	535	535	559	2606	ENSG00000169221	TBC1 domain family, member 10B [Source:HGNC Symbol;Acc:HGNC:24510]
ENST00000393029	3256	0.518531	0.116846	-4.43775	9.09e-06	0.000901868	2775	2175	2602	3933	4322	4057	19864	0	0
ENST00000547853	566.117	0.517774	0.11564	-4.47747	7.55e-06	0.000790297	471	370	475	723	676	747	3462	ENSG00000135446	cyclin-dependent kinase 4 [Source:HGNC Symbol;Acc:HGNC:1773]
ENST00000485612	3804.53	0.517648	0.124648	-4.15289	3.28e-05	0.00234469	3267	2330	3245	4578	4994	4845	23259	ENSG00000180879	signal sequence receptor, delta [Source:HGNC Symbol;Acc:HGNC:11326]
ENST00000356058	1259.19	0.51745	0.158033	-3.27431	0.00105921	0.0271898	1137	914	799	1501	1547	1787	7685	0	0
ENST00000577521	776.234	0.517162	0.188058	-2.75001	0.00595933	0.0819425	677	359	717	1043	1048	918	4762	ENSG00000265096	C1QTNF1 antisense RNA 1 [Source:HGNC Symbol;Acc:HGNC:44351]
ENST00000525023	168.736	0.516799	0.167983	-3.0765	0.00209445	0.0424424	136	108	139	190	231	228	1032	ENSG00000254690
ENST00000366615	766.727	0.516598	0.110424	-4.67833	2.89e-06	0.000376738	646	529	606	953	945	1002	4681	ENSG00000168275	cytochrome c oxidase assembly factor 6 homolog (S. cerevisiae) [Source:HGNC Symbol;Acc:HGNC:18025]
ENST00000433579	10199.3	0.516556	0.189072	-2.73206	0.00629392	0.0848737	8740	8385	5214	13090	12973	13622	62024	ENSG00000256646	proteasome (prosome, macropain) subunit, alpha type, 2 [Source:HGNC Symbol;Acc:HGNC:9531]
ENST00000478730	3078.17	0.516212	0.134021	-3.85172	0.000117291	0.00587052	2809	1902	2407	4007	3827	3856	18808	ENSG00000160991	ORAI calcium release-activated calcium modulator 2 [Source:HGNC Symbol;Acc:HGNC:21667]
ENST00000557857	493.145	0.516166	0.1692	-3.05063	0.0022836	0.0448186	430	373	304	606	574	724	3011	ENSG00000119673	acyl-CoA thioesterase 2 [Source:HGNC Symbol;Acc:HGNC:18431]
ENST00000455396	696.182	0.51582	0.17263	-2.988	0.00280809	0.05115	678	372	532	865	903	914	4264	ENSG00000095321	carnitine O-acetyltransferase [Source:HGNC Symbol;Acc:HGNC:2342]
ENST00000563806	878.254	0.515347	0.108492	-4.7501	2.03e-06	0.000285912	716	601	728	1016	1083	1226	5370	ENSG00000238045
ENST00000557579	619.788	0.515274	0.129311	-3.98476	6.75e-05	0.00394997	532	425	474	735	808	808	3782	ENSG00000129473	BCL2-like 2 [Source:HGNC Symbol;Acc:HGNC:995]
ENST00000413626	1072.1	0.515232	0.11714	-4.39842	1.09e-05	0.00102937	821	684	997	1307	1322	1433	6564	ENSG00000133895	multiple endocrine neoplasia I [Source:HGNC Symbol;Acc:HGNC:7010]
ENST00000332512	4124.25	0.514815	0.148807	-3.45961	0.000540954	0.0169633	3677	3021	2696	5084	5337	5303	25118	ENSG00000183421	receptor-interacting serine-threonine kinase 4 [Source:HGNC Symbol;Acc:HGNC:496]
ENST00000373312	23918.1	0.514779	0.16161	-3.18532	0.00144595	0.0332009	22354	17018	14718	29436	30281	32009	145816	ENSG00000136830	family with sequence similarity 129, member B [Source:HGNC Symbol;Acc:HGNC:25282]
ENST00000230050	10244.9	0.514728	0.123001	-4.18475	2.85e-05	0.00211145	7339	8290	7949	12285	12056	14594	62513	ENSG00000112306	ribosomal protein S12 [Source:HGNC Symbol;Acc:HGNC:10385]
ENST00000429496	1696.17	0.514598	0.137636	-3.73884	0.00018487	0.00809686	1457	1232	1202	2283	2113	2042	10329	0	0
ENST00000513605	1594.2	0.514508	0.122014	-4.2168	2.48e-05	0.00190506	1230	1238	1207	2136	1918	1980	9709	ENSG00000138777	pyrophosphatase (inorganic) 2 [Source:HGNC Symbol;Acc:HGNC:28883]
ENST00000371694	1178.49	0.514293	0.17995	-2.85799	0.00426338	0.0663869	1122	574	980	1459	1589	1501	7225	ENSG00000169692	1-acylglycerol-3-phosphate O-acyltransferase 2 [Source:HGNC Symbol;Acc:HGNC:325]
ENST00000541788	2198.39	0.514166	0.148171	-3.47009	0.000520283	0.016507	2091	1408	1541	2774	2670	2950	13434	0	0
ENST00000408006	391.13	0.51408	0.174013	-2.95427	0.00313411	0.0550207	371	260	249	492	508	506	2386	ENSG00000134545	killer cell lectin-like receptor subfamily C, member 1 [Source:HGNC Symbol;Acc:HGNC:6374]
ENST00000528574	740.507	0.514068	0.151485	-3.39353	0.000689973	0.0201872	627	514	552	871	790	1187	4541	0	0
ENST00000274787	1885.37	0.513727	0.181144	-2.83602	0.00456802	0.0692488	1729	1422	1037	2319	2303	2687	11497	ENSG00000146066	HIG1 hypoxia inducible domain family, member 2A [Source:HGNC Symbol;Acc:HGNC:28311]
ENST00000546338	361.655	0.513644	0.188702	-2.72198	0.00648916	0.0864363	357	221	227	500	466	436	2207	ENSG00000172183	interferon stimulated exonuclease gene 20kDa [Source:HGNC Symbol;Acc:HGNC:6130]
ENST00000491857	852.033	0.513529	0.10158	-5.05543	4.29e-07	8.84e-05	686	617	681	1070	1032	1113	5199	ENSG00000159352	proteasome (prosome, macropain) 26S subunit, non-ATPase, 4 [Source:HGNC Symbol;Acc:HGNC:9561]
ENST00000426182	3178.08	0.513471	0.0837513	-6.13091	8.74e-10	5.73e-07	2557	2180	2716	3840	3751	4392	19436	ENSG00000123009	NME/NM23 nucleoside diphosphate kinase 2 pseudogene 1 [Source:HGNC Symbol;Acc:HGNC:31358]
ENST00000242630	3178.08	0.513471	0.0837513	-6.13091	8.74e-10	5.73e-07	2557	2180	2716	3840	3751	4392	19436	0	0
ENST00000600509	1382.7	0.513312	0.180385	-2.84565	0.00443209	0.0679474	1370	875	854	1546	1843	1962	8450	0	0
ENST00000593364	2034.63	0.513018	0.112167	-4.57368	4.79e-06	0.000553648	1774	1305	1667	2445	2478	2777	12446	ENSG00000126934	mitogen-activated protein kinase kinase 2 [Source:HGNC Symbol;Acc:HGNC:6842]
ENST00000599836	287.46	0.513017	0.165759	-3.09496	0.00196839	0.0407245	249	213	187	381	349	373	1752	ENSG00000235106	long intergenic non-protein coding RNA 94 [Source:HGNC Symbol;Acc:HGNC:24742]
ENST00000545697	1385.21	0.512995	0.180085	-2.84863	0.00439075	0.0675384	1372	877	857	1550	1847	1962	8465	0	0
ENST00000602240	1385.21	0.512995	0.180085	-2.84863	0.00439075	0.0675384	1372	877	857	1550	1847	1962	8465	0	0
ENST00000425499	274.253	0.512595	0.182554	-2.80791	0.00498643	0.0731587	225	159	235	366	396	293	1674	ENSG00000228843
ENST00000609175	625.985	0.512365	0.114545	-4.47303	7.71e-06	0.000804823	485	425	549	831	720	818	3828	ENSG00000165416	SGT1, suppressor of G2 allele of SKP1 (S. cerevisiae) [Source:HGNC Symbol;Acc:HGNC:16987]
ENST00000368467	949.815	0.511965	0.17487	-2.92768	0.00341498	0.0581856	760	471	946	1274	1178	1206	5835	ENSG00000163344	phosphomevalonate kinase [Source:HGNC Symbol;Acc:HGNC:9141]
ENST00000567908	1278.87	0.511627	0.103591	-4.9389	7.86e-07	0.00014044	1063	873	1050	1506	1616	1703	7811	ENSG00000153048	calcium regulated heat stable protein 1, 24kDa [Source:HGNC Symbol;Acc:HGNC:17150]
ENST00000377811	2251.7	0.511158	0.124015	-4.12174	3.76e-05	0.00258894	1914	1680	1602	2751	2769	3011	13727	ENSG00000147123	NADH dehydrogenase (ubiquinone) 1 beta subcomplex, 11, 17.3kDa [Source:HGNC Symbol;Acc:HGNC:20372]
ENST00000388820	215.058	0.510642	0.161857	-3.1549	0.00160553	0.0356729	177	137	178	248	247	333	1320	ENSG00000136378	ADAM metallopeptidase with thrombospondin type 1 motif, 7 [Source:HGNC Symbol;Acc:HGNC:223]
ENST00000395060	1932.77	0.510598	0.142202	-3.59065	0.000329851	0.012231	1767	1162	1542	2519	2458	2361	11809	ENSG00000106665	CAP-GLY domain containing linker protein 2 [Source:HGNC Symbol;Acc:HGNC:2586]
ENST00000496143	278.276	0.510532	0.169563	-3.01087	0.00260497	0.0486498	255	162	217	387	340	341	1702	ENSG00000100034	protein phosphatase, Mg2+/Mn2+ dependent, 1F [Source:HGNC Symbol;Acc:HGNC:19388]
ENST00000567790	826.741	0.510393	0.188781	-2.70362	0.00685882	0.0892732	840	414	605	997	1131	1077	5064	ENSG00000103266	STIP1 homology and U-box containing protein 1, E3 ubiquitin protein ligase [Source:HGNC Symbol;Acc:HGNC:11427]
ENST00000478167	218.697	0.510362	0.184517	-2.76593	0.00567602	0.0794092	206	119	168	257	301	288	1339	ENSG00000228812	LAMA5 antisense RNA 1 [Source:HGNC Symbol;Acc:HGNC:40334]
ENST00000433250	520.142	0.51036	0.166733	-3.06095	0.00220638	0.0438718	446	391	337	641	716	632	3163	ENSG00000232303	DNA fragmentation factor, 40kDa, beta polypeptide pseudogene 1 [Source:HGNC Symbol;Acc:HGNC:49815]
ENST00000418577	595.364	0.510354	0.116508	-4.38043	1.18e-05	0.00109164	490	423	470	773	722	754	3632	ENSG00000114395	cytochrome b561 family, member D2 [Source:HGNC Symbol;Acc:HGNC:30253]
ENST00000483031	1205.35	0.510336	0.171725	-2.97183	0.00296031	0.0530713	1045	951	705	1544	1507	1583	7335	ENSG00000106399	replication protein A3, 14kDa [Source:HGNC Symbol;Acc:HGNC:10291]
ENST00000600130	140.326	0.510168	0.191637	-2.66216	0.00776417	0.096472	112	71	133	167	182	198	863	ENSG00000119574	zinc finger and BTB domain containing 45 [Source:HGNC Symbol;Acc:HGNC:23715]
ENST00000601209	1375.16	0.509962	0.181096	-2.81598	0.0048628	0.0720866	1367	873	845	1540	1829	1949	8403	0	0
ENST00000549942	170.656	0.509952	0.165416	-3.08284	0.00205037	0.0417999	143	116	129	223	221	209	1041	ENSG00000139624	ceramide synthase 5 [Source:HGNC Symbol;Acc:HGNC:23749]
ENST00000411611	211.332	0.509788	0.187201	-2.72321	0.00646508	0.086228	182	124	169	217	256	352	1300	ENSG00000101194	solute carrier family 17 (vesicular nucleotide transporter), member 9 [Source:HGNC Symbol;Acc:HGNC:16192]
ENST00000507420	4809.41	0.509503	0.153341	-3.32268	0.000891578	0.0239811	4312	2589	4231	6117	6145	6068	29462	ENSG00000179010	Morf4 family associated protein 1 [Source:HGNC Symbol;Acc:HGNC:24549]
ENST00000427678	410.46	0.509247	0.167746	-3.03583	0.00239878	0.0461848	392	257	284	529	526	518	2506	ENSG00000115548	lysine (K)-specific demethylase 3A [Source:HGNC Symbol;Acc:HGNC:20815]
ENST00000305321	2297.3	0.509076	0.153419	-3.3182	0.00090599	0.0242623	2024	1259	2033	3062	2897	2790	14065	ENSG00000169627	bolA family member 2B [Source:HGNC Symbol;Acc:HGNC:32479]
ENST00000316367	879.385	0.508956	0.144367	-3.52545	0.000422769	0.0143827	743	561	728	931	1089	1339	5391	0	0
ENST00000328540	175.321	0.508861	0.186955	-2.72184	0.0064919	0.0864479	151	99	145	191	207	286	1079	ENSG00000182685	BRICHOS domain containing 5 [Source:HGNC Symbol;Acc:HGNC:28309]
ENST00000444499	1711.31	0.508708	0.136921	-3.71533	0.000202941	0.00864985	1474	1244	1220	2292	2135	2055	10420	0	0
ENST00000425533	1086.33	0.50838	0.137549	-3.69598	0.000219037	0.0091483	923	809	765	1324	1421	1372	6614	ENSG00000235453	TOPORS antisense RNA 1 [Source:HGNC Symbol;Acc:HGNC:31420]
ENST00000532269	2657.69	0.50829	0.153094	-3.32011	0.000899834	0.0241343	2364	1453	2336	3024	3351	3782	16310	0	0
ENST00000541752	778.6	0.508186	0.169928	-2.9906	0.00278432	0.0508758	758	472	540	903	1052	1032	4757	ENSG00000165458	inositol polyphosphate phosphatase-like 1 [Source:HGNC Symbol;Acc:HGNC:6080]
ENST00000428558	2658.02	0.508184	0.15312	-3.31887	0.000903832	0.0242151	2365	1453	2336	3025	3351	3782	16312	0	0
ENST00000532237	2657.86	0.508029	0.153145	-3.3173	0.000908922	0.0243143	2365	1453	2336	3024	3351	3782	16311	0	0
ENST00000457574	342.361	0.50795	0.169963	-2.9886	0.00280258	0.0510825	283	261	228	434	472	403	2081	ENSG00000229083	proteasome (prosome, macropain) subunit, alpha type, 6 pseudogene 2 [Source:HGNC Symbol;Acc:HGNC:39607]
ENST00000565294	124.842	0.507713	0.188864	-2.68825	0.0071828	0.091931	88	100	89	146	175	162	760	ENSG00000259950
ENST00000604801	382.875	0.507389	0.174395	-2.90943	0.00362089	0.0602703	338	214	321	459	553	455	2340	ENSG00000270728
ENST00000461581	239.977	0.507277	0.176059	-2.88129	0.00396045	0.0635933	221	162	158	315	310	297	1463	ENSG00000172915	neurobeachin [Source:HGNC Symbol;Acc:HGNC:7648]
ENST00000255613	188.601	0.507201	0.186685	-2.71688	0.00659006	0.0870992	169	100	157	207	251	274	1158	ENSG00000133247	suppressor of variegation 4-20 homolog 2 (Drosophila) [Source:HGNC Symbol;Acc:HGNC:28405]
ENST00000531459	886.125	0.50711	0.143651	-3.53014	0.000415334	0.0142462	752	565	733	942	1094	1346	5432	0	0
ENST00000451672	560.785	0.506822	0.164995	-3.07174	0.00212817	0.0428933	472	434	362	706	754	681	3409	ENSG00000241043	GVQW motif containing 1 [Source:HGNC Symbol;Acc:HGNC:31424]
ENST00000465466	886.679	0.506771	0.179917	-2.8167	0.00485199	0.0719699	881	573	539	1127	1149	1140	5409	ENSG00000240889	NDUFB2 antisense RNA 1 [Source:HGNC Symbol;Acc:HGNC:40396]
ENST00000418974	1673.43	0.506629	0.158564	-3.1951	0.00139781	0.0325744	1497	1238	1069	2208	2118	2054	10184	0	0
ENST00000517501	1444.16	0.506584	0.151341	-3.3473	0.000816029	0.0226075	1278	1034	992	1909	1884	1691	8788	ENSG00000170584	NudC domain containing 2 [Source:HGNC Symbol;Acc:HGNC:30535]
ENST00000363533	469.051	0.50651	0.171896	-2.9466	0.00321292	0.055924	420	256	397	545	665	587	2870	ENSG00000200403	RNA, U6 small nuclear 1099, pseudogene [Source:HGNC Symbol;Acc:HGNC:48062]
ENST00000598677	1321.47	0.506258	0.188457	-2.68633	0.00722423	0.0922263	1333	846	767	1487	1751	1890	8074	0	0
ENST00000429241	1699.44	0.506139	0.156787	-3.22819	0.00124577	0.0301708	1527	1251	1091	2224	2142	2110	10345	0	0
ENST00000474865	126.369	0.505473	0.187257	-2.69936	0.00694734	0.0900738	115	81	87	153	168	168	772	ENSG00000169093	acetylserotonin O-methyltransferase-like [Source:HGNC Symbol;Acc:HGNC:751]
ENST00000466510	1631.24	0.505232	0.170978	-2.95496	0.00312713	0.0549668	1481	1223	971	1896	2031	2347	9949	ENSG00000075218	G-2 and S-phase expressed 1 [Source:HGNC Symbol;Acc:HGNC:13698]
ENST00000443181	2090.36	0.504673	0.137744	-3.66384	0.000248463	0.0100091	1769	1613	1421	2545	2592	2793	12733	ENSG00000231767	microRNA 4426 [Source:HGNC Symbol;Acc:HGNC:41848]
ENST00000497083	2090.36	0.504673	0.137744	-3.66384	0.000248463	0.0100091	1769	1613	1421	2545	2592	2793	12733	0	0
ENST00000554444	3583.33	0.504497	0.12329	-4.09196	4.28e-05	0.00286938	3194	2247	2926	4291	4585	4656	21899	ENSG00000258947	tubulin, beta 3 class III [Source:HGNC Symbol;Acc:HGNC:20772]
ENST00000511319	25811.1	0.504241	0.171601	-2.93844	0.00329863	0.0567871	22105	20968	14855	33494	31629	33949	157000	ENSG00000164032	H2A histone family, member Z [Source:HGNC Symbol;Acc:HGNC:4741]
ENST00000488993	403.628	0.504147	0.149445	-3.37346	0.000742293	0.0212353	313	257	364	451	556	527	2468	ENSG00000172046	ubiquitin specific peptidase 19 [Source:HGNC Symbol;Acc:HGNC:12617]
ENST00000477678	456.509	0.504104	0.182468	-2.7627	0.00573256	0.0798903	454	274	301	535	620	605	2789	ENSG00000204371	euchromatic histone-lysine N-methyltransferase 2 [Source:HGNC Symbol;Acc:HGNC:14129]
ENST00000546023	1921.38	0.503782	0.117563	-4.28523	1.83e-05	0.00150744	1536	1216	1754	2229	2449	2574	11758	ENSG00000120438	t-complex 1 [Source:HGNC Symbol;Acc:HGNC:11655]
ENST00000394213	1365.07	0.503693	0.167171	-3.01304	0.00258644	0.0484271	1175	1082	823	1791	1684	1749	8304	ENSG00000218502	H2A histone family, member Z pseudogene 3 [Source:HGNC Symbol;Acc:HGNC:38013]
ENST00000520233	314.402	0.503641	0.149861	-3.36072	0.000777389	0.0218942	238	241	242	355	422	418	1916	ENSG00000169439	syndecan 2 [Source:HGNC Symbol;Acc:HGNC:10659]
ENST00000403390	5272.71	0.503545	0.164298	-3.06482	0.00217798	0.0435046	5152	3454	3409	6607	6805	6730	32157	0	0
ENST00000361640	346.52	0.503466	0.18413	-2.7343	0.00625136	0.0844895	291	177	321	413	498	423	2123	ENSG00000162482	aldo-keto reductase family 7, member A3 (aflatoxin aldehyde reductase) [Source:HGNC Symbol;Acc:HGNC:390]
ENST00000256441	1390.45	0.502766	0.137958	-3.64433	0.000268085	0.0105588	1234	985	991	1806	1754	1700	8470	ENSG00000134056	mitochondrial ribosomal protein S36 [Source:HGNC Symbol;Acc:HGNC:16631]
ENST00000367145	682.674	0.502344	0.186425	-2.69462	0.00704679	0.0908731	585	554	375	881	884	870	4149	ENSG00000158715	solute carrier family 45, member 3 [Source:HGNC Symbol;Acc:HGNC:8642]
ENST00000499499	176.679	0.502225	0.18754	-2.67795	0.00740732	0.0936512	151	130	113	249	227	205	1075	ENSG00000247400	DNAJC3 antisense RNA 1 (head to head) [Source:HGNC Symbol;Acc:HGNC:39808]
ENST00000490449	216.893	0.501918	0.166298	-3.01818	0.00254296	0.0478855	194	149	151	285	269	275	1323	ENSG00000099992	TBC1 domain family, member 10A [Source:HGNC Symbol;Acc:HGNC:23609]
ENST00000478020	2181.07	0.50164	0.109644	-4.57516	4.76e-06	0.000552563	1612	1577	1916	2589	2852	2758	13304	ENSG00000121579	N(alpha)-acetyltransferase 50, NatE catalytic subunit [Source:HGNC Symbol;Acc:HGNC:29533]
ENST00000245105	368.276	0.501298	0.16234	-3.08795	0.00201542	0.0413141	276	211	365	435	471	502	2260	ENSG00000125089	SH3 domain and tetratricopeptide repeats 1 [Source:HGNC Symbol;Acc:HGNC:26009]
ENST00000539824	368.276	0.501298	0.16234	-3.08795	0.00201542	0.0413141	276	211	365	435	471	502	2260	0	0
ENST00000497845	518.836	0.501012	0.158513	-3.16069	0.00157395	0.0352092	435	407	339	624	668	685	3158	ENSG00000047315	polymerase (RNA) II (DNA directed) polypeptide B, 140kDa [Source:HGNC Symbol;Acc:HGNC:9188]
ENST00000427501	4198.81	0.50074	0.121885	-4.10829	3.99e-05	0.00271249	3339	3192	3218	5476	5365	4956	25546	ENSG00000203875	small nucleolar RNA host gene 5 (non-protein coding) [Source:HGNC Symbol;Acc:HGNC:21026]
ENST00000531250	948.908	0.500295	0.135951	-3.67997	0.000233261	0.00959211	857	593	759	1147	1084	1374	5814	ENSG00000167792	NADH dehydrogenase (ubiquinone) flavoprotein 1, 51kDa [Source:HGNC Symbol;Acc:HGNC:7716]
ENST00000461123	662.942	0.500249	0.142388	-3.51328	0.000442616	0.0148416	608	437	489	850	821	841	4046	ENSG00000160209	pyridoxal (pyridoxine, vitamin B6) kinase [Source:HGNC Symbol;Acc:HGNC:8819]
ENST00000337989	674.21	0.500051	0.149113	-3.3535	0.000797965	0.022259	567	381	622	790	832	945	4137	ENSG00000099991	calcineurin binding protein 1 [Source:HGNC Symbol;Acc:HGNC:24187]
ENST00000453260	168.868	0.49951	0.185266	-2.69617	0.00701414	0.0906141	156	110	114	211	186	258	1035	ENSG00000215788	tumor necrosis factor receptor superfamily, member 25 [Source:HGNC Symbol;Acc:HGNC:11910]
ENST00000443242	1732.17	0.499492	0.13623	-3.66654	0.00024585	0.0099372	1498	1270	1235	2311	2139	2093	10546	0	0
ENST00000454100	1732.17	0.499492	0.13623	-3.66654	0.00024585	0.0099372	1498	1270	1235	2311	2139	2093	10546	0	0
ENST00000482575	230.721	0.499369	0.160003	-3.12099	0.00180246	0.0384662	200	146	185	261	279	343	1414	ENSG00000160299	pericentrin [Source:HGNC Symbol;Acc:HGNC:16068]
ENST00000598261	10594.1	0.499336	0.110241	-4.52949	5.91e-06	0.000645612	9214	7391	8172	12647	12225	15114	64763	ENSG00000105372	ribosomal protein S19 [Source:HGNC Symbol;Acc:HGNC:10402]
ENST00000526418	148.896	0.499114	0.183433	-2.72096	0.0065093	0.0866053	128	110	96	197	188	188	907	ENSG00000150764	DIX domain containing 1 [Source:HGNC Symbol;Acc:HGNC:23695]
ENST00000467614	1072.01	0.499025	0.12603	-3.95956	7.51e-05	0.00427064	927	777	786	1257	1313	1482	6542	ENSG00000230626
ENST00000537010	1449.55	0.498961	0.181576	-2.74795	0.00599685	0.0822455	1493	861	924	1907	1825	1844	8854	0	0
ENST00000350021	2164.99	0.498887	0.151835	-3.28572	0.00101721	0.0264047	1928	1601	1432	2628	2867	2719	13175	ENSG00000165264	NADH dehydrogenase (ubiquinone) 1 beta subcomplex, 6, 17kDa [Source:HGNC Symbol;Acc:HGNC:7701]
ENST00000422036	1705.74	0.498221	0.15819	-3.14952	0.0016354	0.0360692	1538	1265	1091	2232	2142	2113	10381	0	0
ENST00000446174	1705.74	0.498221	0.15819	-3.14952	0.0016354	0.0360692	1538	1265	1091	2232	2142	2113	10381	0	0
ENST00000270459	477.617	0.497544	0.180175	-2.76145	0.00575454	0.0801353	362	249	486	596	654	582	2929	0	0
ENST00000542466	389.554	0.497461	0.151354	-3.28674	0.00101355	0.0263312	349	240	313	522	481	475	2380	ENSG00000255737	AGAP2 antisense RNA 1 [Source:HGNC Symbol;Acc:HGNC:48633]
ENST00000304984	3522.62	0.497411	0.124424	-3.99772	6.4e-05	0.00380727	3157	2213	2878	4215	4507	4554	21524	0	0
ENST00000476767	415.028	0.497384	0.15598	-3.18876	0.00142884	0.0329656	371	232	360	513	502	567	2545	ENSG00000099917	mediator complex subunit 15 [Source:HGNC Symbol;Acc:HGNC:14248]
ENST00000591798	542.294	0.497163	0.127814	-3.88975	0.000100348	0.00527216	460	368	437	613	677	760	3315	ENSG00000130816	DNA (cytosine-5-)-methyltransferase 1 [Source:HGNC Symbol;Acc:HGNC:2976]
ENST00000590295	977.114	0.49713	0.124483	-3.99356	6.51e-05	0.0038553	746	661	881	1085	1181	1431	5985	0	0
ENST00000586377	976.966	0.496868	0.124376	-3.9949	6.47e-05	0.00384152	746	661	881	1085	1181	1430	5984	0	0
ENST00000591818	2067.39	0.496802	0.144449	-3.43928	0.000583261	0.0179254	1947	1235	1626	2609	2587	2634	12638	ENSG00000079805	dynamin 2 [Source:HGNC Symbol;Acc:HGNC:2974]
ENST00000529143	811.559	0.49677	0.153905	-3.22778	0.00124757	0.030198	717	453	717	960	1068	1055	4970	ENSG00000170619	COMM domain containing 5 [Source:HGNC Symbol;Acc:HGNC:17902]
ENST00000601356	1231.05	0.496737	0.123039	-4.03724	5.41e-05	0.00338603	1074	802	1005	1447	1603	1586	7517	ENSG00000196961	adaptor-related protein complex 2, alpha 1 subunit [Source:HGNC Symbol;Acc:HGNC:561]
ENST00000487949	893.804	0.496411	0.112321	-4.41957	9.89e-06	0.000961707	747	573	783	1109	1043	1216	5471	ENSG00000171680	pleckstrin homology domain containing, family G (with RhoGef domain) member 5 [Source:HGNC Symbol;Acc:HGNC:29105]
ENST00000547588	403.346	0.495972	0.145511	-3.40849	0.000653224	0.0194658	356	264	315	534	505	487	2461	ENSG00000135439	ArfGAP with GTPase domain, ankyrin repeat and PH domain 2 [Source:HGNC Symbol;Acc:HGNC:16921]
ENST00000507701	838.183	0.495463	0.173689	-2.85259	0.00433639	0.0670438	736	434	762	1072	1144	983	5131	ENSG00000138757	GTPase activating protein (SH3 domain) binding protein 2 [Source:HGNC Symbol;Acc:HGNC:30291]
ENST00000423610	3794.86	0.495224	0.111915	-4.42498	9.65e-06	0.000943165	2922	2934	3004	4898	4728	4613	23099	ENSG00000232346
ENST00000270451	335.488	0.495089	0.160674	-3.08133	0.00206081	0.0419499	286	188	304	393	405	484	2060	ENSG00000171425	zinc finger protein 581 [Source:HGNC Symbol;Acc:HGNC:25017]
ENST00000570844	317.369	0.494744	0.176486	-2.80331	0.00505818	0.0738228	295	197	231	341	446	429	1939	ENSG00000149930	TAO kinase 2 [Source:HGNC Symbol;Acc:HGNC:16835]
ENST00000340957	1245.68	0.494678	0.0972229	-5.08808	3.62e-07	7.63e-05	1047	858	1029	1565	1489	1618	7606	ENSG00000175182	family with sequence similarity 131, member A [Source:HGNC Symbol;Acc:HGNC:28308]
ENST00000556922	3667.29	0.494605	0.125146	-3.95221	7.74e-05	0.00435955	3292	2292	3014	4374	4684	4755	22411	ENSG00000198211	tubulin, beta 3 class III [Source:HGNC Symbol;Acc:HGNC:20772]
ENST00000597436	1663.1	0.494399	0.174442	-2.83418	0.00459441	0.0695028	1418	883	1532	1902	2452	1988	10175	ENSG00000007080	coiled-coil domain containing 124 [Source:HGNC Symbol;Acc:HGNC:25171]
ENST00000484560	1053.11	0.494283	0.163716	-3.01915	0.00253488	0.0477848	904	835	655	1364	1317	1329	6404	ENSG00000188313	phospholipid scramblase 1 [Source:HGNC Symbol;Acc:HGNC:9092]
ENST00000602970	4347.16	0.49427	0.184998	-2.67177	0.00754533	0.0947512	3811	3555	2320	5657	5177	5934	26454	ENSG00000170035	ubiquitin-conjugating enzyme E2E 3 [Source:HGNC Symbol;Acc:HGNC:12479]
ENST00000491607	442.656	0.494109	0.159205	-3.1036	0.00191181	0.0399329	417	296	304	552	546	587	2702	ENSG00000168273	small integral membrane protein 4 [Source:HGNC Symbol;Acc:HGNC:37257]
ENST00000418967	365.149	0.493784	0.151635	-3.2564	0.00112835	0.0283416	297	231	320	391	461	538	2238	ENSG00000231852	cytochrome P450, family 21, subfamily A, polypeptide 2 [Source:HGNC Symbol;Acc:HGNC:2600]
ENST00000446556	1469.98	0.493781	0.15885	-3.10848	0.00188052	0.0395268	1247	1114	1002	1697	2096	1778	8934	ENSG00000235957	cytochrome c oxidase subunit VIIc pseudogene 1 [Source:HGNC Symbol;Acc:HGNC:2293]
ENST00000566446	233.359	0.493768	0.162778	-3.03338	0.00241827	0.0464008	205	163	167	270	278	344	1427	ENSG00000259865
ENST00000549712	982.045	0.493682	0.170705	-2.89202	0.00382772	0.0624659	902	505	862	1165	1314	1271	6019	ENSG00000175203	dynactin 2 (p50) [Source:HGNC Symbol;Acc:HGNC:2712]
ENST00000532403	113.8	0.493604	0.186113	-2.65217	0.00799765	0.0981491	91	84	81	129	138	173	696	ENSG00000166788	serum amyloid A-like 1 [Source:HGNC Symbol;Acc:HGNC:25158]
ENST00000500163	226.344	0.493591	0.185486	-2.66107	0.00778928	0.0966272	189	119	209	245	282	349	1393	ENSG00000245148	ARAP1 antisense RNA 2 [Source:HGNC Symbol;Acc:HGNC:39994]
ENST00000585572	1802.8	0.49313	0.168648	-2.92402	0.0034554	0.0586462	1810	1081	1243	2167	2332	2383	11016	ENSG00000266929
ENST00000435061	557.998	0.492933	0.132296	-3.72598	0.000194554	0.00838565	477	376	449	733	700	668	3403	ENSG00000198911	sterol regulatory element binding transcription factor 2 [Source:HGNC Symbol;Acc:HGNC:11290]
ENST00000221459	140.815	0.492386	0.170107	-2.89457	0.00379676	0.0622042	121	89	113	173	180	185	861	ENSG00000104863	lin-7 homolog B (C. elegans) [Source:HGNC Symbol;Acc:HGNC:17788]
ENST00000593484	6475.27	0.492289	0.129995	-3.78699	0.000152483	0.00706928	5305	3839	6102	7764	8171	8474	39655	ENSG00000268193
ENST00000589786	360.082	0.492284	0.161754	-3.04342	0.00233906	0.0454991	341	228	260	430	434	510	2203	ENSG00000153885	potassium channel tetramerization domain containing 15 [Source:HGNC Symbol;Acc:HGNC:23297]
ENST00000480786	578.818	0.492237	0.126647	-3.88667	0.00010163	0.00531896	506	380	469	725	722	732	3534	ENSG00000160221	chromosome 21 open reading frame 33 [Source:HGNC Symbol;Acc:HGNC:1273]
ENST00000362063	2076.44	0.492062	0.141436	-3.47904	0.000503215	0.0161494	1841	1541	1417	2704	2344	2819	12666	ENSG00000198740	zinc finger protein 652 [Source:HGNC Symbol;Acc:HGNC:29147]
ENST00000452401	1040.54	0.491568	0.127845	-3.84503	0.000120536	0.00597461	801	691	950	1145	1266	1522	6375	0	0
ENST00000592845	1040.05	0.491489	0.127682	-3.84932	0.000118444	0.00590414	801	691	949	1145	1264	1522	6372	0	0
ENST00000356384	5509.34	0.491466	0.155087	-3.16897	0.0015298	0.0345553	5373	3586	3751	6750	6857	7316	33633	ENSG00000186350	retinoid X receptor, alpha [Source:HGNC Symbol;Acc:HGNC:10477]
ENST00000451351	810.894	0.491285	0.171464	-2.86523	0.00416708	0.0654777	696	407	777	975	994	1136	4985	ENSG00000100297	minichromosome maintenance complex component 5 [Source:HGNC Symbol;Acc:HGNC:6948]
ENST00000434469	1109.6	0.490858	0.182011	-2.69686	0.00699966	0.0905701	828	996	654	1437	1395	1426	6736	ENSG00000144426	neurobeachin-like 1 [Source:HGNC Symbol;Acc:HGNC:20681]
ENST00000565873	936.678	0.490779	0.160225	-3.06305	0.00219091	0.0436863	833	705	605	1200	1208	1146	5697	ENSG00000213614	hexosaminidase A (alpha polypeptide) [Source:HGNC Symbol;Acc:HGNC:4878]
ENST00000461821	523.617	0.490512	0.135215	-3.62764	0.00028602	0.0110781	461	371	386	627	653	696	3194	ENSG00000066422	zinc finger and BTB domain containing 11 [Source:HGNC Symbol;Acc:HGNC:16740]
ENST00000532090	2278.3	0.490453	0.137811	-3.55888	0.000372446	0.0131845	1890	1325	2140	2659	2879	3069	13962	ENSG00000254470	adaptor-related protein complex 5, beta 1 subunit [Source:HGNC Symbol;Acc:HGNC:25104]
ENST00000487500	2098.51	0.490136	0.11695	-4.191	2.78e-05	0.00206649	1736	1587	1580	2652	2319	2937	12811	ENSG00000147604	ribosomal protein L7 [Source:HGNC Symbol;Acc:HGNC:10363]
ENST00000391982	368.349	0.489716	0.178314	-2.74636	0.00602599	0.0825231	322	187	340	422	482	509	2262	0	0
ENST00000252288	168.15	0.489587	0.176593	-2.77241	0.00556436	0.0783656	139	110	135	209	238	194	1025	ENSG00000130005	guanidinoacetate N-methyltransferase [Source:HGNC Symbol;Acc:HGNC:4136]
ENST00000559756	685.747	0.489357	0.159077	-3.07623	0.00209637	0.042462	585	383	629	842	923	834	4196	ENSG00000259605
ENST00000445295	270.806	0.489213	0.182452	-2.68132	0.00733318	0.0930937	269	154	194	332	347	361	1657	ENSG00000221838	adaptor-related protein complex 4, mu 1 subunit [Source:HGNC Symbol;Acc:HGNC:574]
ENST00000341747	413.415	0.489208	0.135404	-3.61295	0.000302731	0.011518	341	255	374	512	510	538	2530	ENSG00000188368	proline rich 19 [Source:HGNC Symbol;Acc:HGNC:33728]
ENST00000402798	346.381	0.488992	0.180884	-2.70335	0.00686442	0.0893103	315	261	205	419	431	480	2111	ENSG00000218208
ENST00000306897	522.707	0.488974	0.146111	-3.34658	0.000818156	0.0226075	485	321	412	647	644	687	3196	ENSG00000169750	ras-related C3 botulinum toxin substrate 3 (rho family, small GTP binding protein Rac3) [Source:HGNC Symbol;Acc:HGNC:9803]
ENST00000456079	1136.33	0.488491	0.155069	-3.15015	0.00163189	0.036045	945	644	1065	1336	1553	1411	6954	ENSG00000106397	procollagen-lysine, 2-oxoglutarate 5-dioxygenase 3 [Source:HGNC Symbol;Acc:HGNC:9083]
ENST00000326873	2064.82	0.488427	0.141158	-3.46014	0.000539895	0.0169495	1917	1357	1534	2473	2712	2600	12593	ENSG00000118046	serine/threonine kinase 11 [Source:HGNC Symbol;Acc:HGNC:11389]
ENST00000551256	364.548	0.488117	0.149736	-3.25986	0.00111467	0.028119	265	229	358	437	443	503	2235	ENSG00000186710	coiled-coil domain containing 42B [Source:HGNC Symbol;Acc:HGNC:37100]
ENST00000494092	312.381	0.487955	0.140495	-3.47311	0.000514467	0.0163693	263	214	251	353	393	435	1909	ENSG00000178028	DNA methyltransferase 1 associated protein 1 [Source:HGNC Symbol;Acc:HGNC:18291]
ENST00000492784	689.772	0.487937	0.1254	-3.89104	9.98e-05	0.00525082	558	429	639	851	833	913	4223	ENSG00000136802	leucine rich repeat containing 8 family, member A [Source:HGNC Symbol;Acc:HGNC:19027]
ENST00000392818	924.387	0.487789	0.180311	-2.70526	0.00682501	0.0890532	767	469	897	1079	1327	1125	5664	ENSG00000164897	transmembrane and ubiquitin-like domain containing 1 [Source:HGNC Symbol;Acc:HGNC:21709]
ENST00000533576	490.251	0.487462	0.170482	-2.85932	0.00424553	0.0662351	400	301	430	485	605	791	3012	ENSG00000254461
ENST00000309324	857.978	0.48697	0.118073	-4.12433	3.72e-05	0.00256437	728	546	750	1032	1066	1124	5246	ENSG00000174917	chromosome 19 open reading frame 70 [Source:HGNC Symbol;Acc:HGNC:33702]
ENST00000310355	476.116	0.486893	0.13258	-3.67244	0.000240249	0.00979404	395	298	426	559	569	670	2917	0	0
ENST00000500728	4388.2	0.486855	0.139793	-3.48269	0.000496396	0.0160108	4079	2619	3584	5469	5557	5512	26820	ENSG00000163956	low density lipoprotein receptor-related protein associated protein 1 [Source:HGNC Symbol;Acc:HGNC:6701]
ENST00000455074	224.377	0.486644	0.169656	-2.86842	0.00412522	0.0651204	200	142	174	254	311	289	1370	ENSG00000234789
ENST00000572248	169.032	0.486421	0.175713	-2.76828	0.00563533	0.0790473	149	114	123	188	228	230	1032	ENSG00000108963	diphthamide biosynthesis 1 [Source:HGNC Symbol;Acc:HGNC:3003]
ENST00000403663	6801.77	0.486303	0.166542	-2.92	0.00350027	0.0591402	6436	4947	4156	8203	8716	8966	41424	ENSG00000100106	TRIO and F-actin binding protein [Source:HGNC Symbol;Acc:HGNC:17009]
ENST00000582315	101.594	0.48616	0.182086	-2.66995	0.00758626	0.0949735	75	66	91	124	129	137	622	ENSG00000169660	hexosaminidase (glycosyl hydrolase family 20, catalytic domain) containing [Source:HGNC Symbol;Acc:HGNC:26307]
ENST00000242737	430.424	0.485967	0.162016	-2.99949	0.00270428	0.0499868	353	344	288	498	505	638	2626	ENSG00000123104	inositol 1,4,5-trisphosphate receptor, type 2 [Source:HGNC Symbol;Acc:HGNC:6181]
ENST00000555429	348.885	0.485959	0.150694	-3.2248	0.00126061	0.0303997	290	269	246	458	422	439	2124	ENSG00000092140	G2/M-phase specific E3 ubiquitin protein ligase [Source:HGNC Symbol;Acc:HGNC:20338]
ENST00000375167	1865.34	0.485827	0.139867	-3.4735	0.000513725	0.016354	1711	1204	1442	2132	2484	2412	11385	ENSG00000188486	H2A histone family, member X [Source:HGNC Symbol;Acc:HGNC:4739]
ENST00000560029	609.337	0.485636	0.160625	-3.02341	0.00249943	0.0473934	540	464	393	782	691	846	3716	ENSG00000245694	colorectal neoplasia differentially expressed (non-protein coding) [Source:HGNC Symbol;Acc:HGNC:37078]
ENST00000494467	347.177	0.485457	0.174965	-2.7746	0.00552701	0.0779703	309	259	221	452	456	414	2111	ENSG00000165029	ATP-binding cassette, sub-family A (ABC1), member 1 [Source:HGNC Symbol;Acc:HGNC:29]
ENST00000509772	296.433	0.485255	0.156136	-3.10789	0.00188425	0.0395645	261	184	244	328	376	422	1815	ENSG00000159788	regulator of G-protein signaling 12 [Source:HGNC Symbol;Acc:HGNC:9994]
ENST00000396383	1994.83	0.485017	0.137755	-3.52088	0.000430116	0.0145779	1814	1398	1434	2504	2544	2457	12151	ENSG00000170892	TSEN34 tRNA splicing endonuclease subunit [Source:HGNC Symbol;Acc:HGNC:15506]
ENST00000445575	423.319	0.484963	0.172226	-2.81584	0.00486494	0.0720922	412	272	286	488	527	603	2588	0	0
ENST00000506859	267.936	0.484917	0.149506	-3.24347	0.00118085	0.0291938	239	183	200	331	325	358	1636	ENSG00000249996
ENST00000607332	399.701	0.484251	0.130883	-3.69989	0.000215692	0.00905797	310	299	325	521	493	487	2435	ENSG00000272017
ENST00000503574	6452.51	0.483979	0.143545	-3.37162	0.000747281	0.0213155	5380	5199	4324	7706	7686	9011	39306	ENSG00000109475	ribosomal protein L34 [Source:HGNC Symbol;Acc:HGNC:10340]
ENST00000542765	9351.34	0.483809	0.133655	-3.61983	0.000294793	0.011286	8046	7234	6451	11946	10847	12447	56971	ENSG00000111716	lactate dehydrogenase B [Source:HGNC Symbol;Acc:HGNC:6541]
ENST00000511627	1658.57	0.483464	0.127814	-3.78255	0.00015523	0.00716953	1405	998	1515	2055	2054	2122	10149	ENSG00000253102
ENST00000528382	12693.1	0.483227	0.0966306	-5.00077	5.71e-07	0.000110969	10881	8304	10945	15425	15143	16902	77600	ENSG00000104529	eukaryotic translation elongation factor 1 delta (guanine nucleotide exchange protein) [Source:HGNC Symbol;Acc:HGNC:3211]
ENST00000481528	196.421	0.483088	0.170522	-2.83299	0.00461146	0.0696747	157	157	134	245	251	251	1195	ENSG00000134744	zinc finger, CCHC domain containing 11 [Source:HGNC Symbol;Acc:HGNC:28981]
ENST00000524432	1738.23	0.4826	0.121713	-3.96507	7.34e-05	0.00420456	1229	1392	1448	2197	2134	2185	10585	ENSG00000127603	microtubule-actin crosslinking factor 1 [Source:HGNC Symbol;Acc:HGNC:13664]
ENST00000590259	582.452	0.482494	0.177082	-2.72469	0.00643625	0.0860804	467	302	582	742	780	697	3570	0	0
ENST00000576448	1656.46	0.482491	0.127486	-3.78467	0.000153911	0.00712472	1404	998	1513	2049	2050	2122	10136	ENSG00000108829	leucine rich repeat containing 59 [Source:HGNC Symbol;Acc:HGNC:28817]
ENST00000482259	298.671	0.482187	0.155299	-3.1049	0.00190343	0.0398565	272	203	217	394	351	386	1823	ENSG00000101188	neurotensin receptor 1 (high affinity) [Source:HGNC Symbol;Acc:HGNC:8039]
ENST00000588837	357.596	0.48154	0.147922	-3.25536	0.0011325	0.0284341	248	253	334	410	467	473	2185	ENSG00000226440
ENST00000253003	8543.41	0.481401	0.161485	-2.98108	0.00287234	0.0519578	7178	4450	8401	10382	10855	11158	52424	ENSG00000130706	adhesion regulating molecule 1 [Source:HGNC Symbol;Acc:HGNC:15759]
ENST00000595552	1234.69	0.481341	0.179435	-2.68253	0.00730673	0.0929045	1153	925	719	1571	1624	1514	7506	ENSG00000130517	pyroglutamyl-peptidase I [Source:HGNC Symbol;Acc:HGNC:13568]
ENST00000341313	1098.11	0.481289	0.172535	-2.78951	0.00527878	0.0758063	1054	584	906	1233	1483	1466	6726	0	0
ENST00000368466	954.507	0.480797	0.155416	-3.09362	0.00197734	0.0408269	833	692	682	1235	1290	1070	5802	0	0
ENST00000550748	540.695	0.48048	0.150152	-3.19994	0.00137454	0.0321789	486	387	381	712	666	661	3293	ENSG00000122970	intraflagellar transport 81 [Source:HGNC Symbol;Acc:HGNC:14313]
ENST00000496195	471.465	0.480451	0.12911	-3.72126	0.000198228	0.00849921	409	334	362	575	586	609	2875	ENSG00000108010	glutaredoxin 3 [Source:HGNC Symbol;Acc:HGNC:15987]
ENST00000370234	1152.04	0.480209	0.160711	-2.98803	0.00280781	0.05115	1100	712	861	1407	1572	1373	7025	ENSG00000055950	mitochondrial ribosomal protein L43 [Source:HGNC Symbol;Acc:HGNC:14517]
ENST00000541029	1590.56	0.48006	0.140755	-3.4106	0.000648197	0.0193753	1453	1031	1240	1739	2065	2191	9719	ENSG00000111676	atrophin 1 [Source:HGNC Symbol;Acc:HGNC:3033]
ENST00000523541	765.168	0.479834	0.105417	-4.55178	5.32e-06	0.000592983	589	563	656	960	933	965	4666	ENSG00000112237	cyclin C [Source:HGNC Symbol;Acc:HGNC:1581]
ENST00000592373	478.082	0.479824	0.155563	-3.08443	0.0020394	0.0416316	432	269	418	578	570	665	2932	ENSG00000175221	mediator complex subunit 16 [Source:HGNC Symbol;Acc:HGNC:17556]
ENST00000515894	310.824	0.479226	0.16953	-2.82679	0.00470167	0.070544	267	240	204	431	354	397	1893	ENSG00000251703	RNA, U6 small nuclear 998, pseudogene [Source:HGNC Symbol;Acc:HGNC:47961]
ENST00000545771	529.815	0.478756	0.166817	-2.86995	0.00410539	0.0650044	482	383	352	740	639	629	3225	0	0
ENST00000530046	1115.84	0.478685	0.127345	-3.75895	0.000170629	0.00768112	940	802	877	1211	1372	1615	6817	0	0
ENST00000257290	357.829	0.478477	0.164221	-2.91361	0.00357274	0.0597773	296	284	241	488	432	435	2176	ENSG00000134853	platelet-derived growth factor receptor, alpha polypeptide [Source:HGNC Symbol;Acc:HGNC:8803]
ENST00000543185	483.866	0.478422	0.150128	-3.18676	0.00143877	0.033106	373	379	370	532	561	742	2957	ENSG00000068024	histone deacetylase 4 [Source:HGNC Symbol;Acc:HGNC:14063]
ENST00000566887	395.377	0.478404	0.171815	-2.78442	0.00536242	0.0766933	334	320	247	468	482	557	2408	ENSG00000166479	thioredoxin-related transmembrane protein 3 [Source:HGNC Symbol;Acc:HGNC:24718]
ENST00000477649	422.627	0.478247	0.126089	-3.79293	0.000148878	0.00695739	329	317	346	497	539	548	2576	ENSG00000160131	VMA21 vacuolar H+-ATPase homolog (S. cerevisiae) [Source:HGNC Symbol;Acc:HGNC:22082]
ENST00000411857	869.429	0.478085	0.173462	-2.75613	0.00584889	0.0809387	750	663	572	1209	836	1285	5315	ENSG00000236539	heterogeneous nuclear ribonucleoprotein A1 pseudogene 54 [Source:HGNC Symbol;Acc:HGNC:48784]
ENST00000433100	1116.35	0.477851	0.12757	-3.74579	0.000179829	0.00797526	942	802	877	1211	1373	1615	6820	0	0
ENST00000599981	521.825	0.477549	0.168448	-2.835	0.00458253	0.0694042	407	281	532	627	649	709	3205	ENSG00000105671	DEAD (Asp-Glu-Ala-Asp) box polypeptide 49 [Source:HGNC Symbol;Acc:HGNC:18684]
ENST00000392353	22576.6	0.477511	0.137398	-3.47537	0.000510142	0.0162695	21490	13929	17658	27371	27808	29731	137987	0	0
ENST00000525130	584	0.477012	0.159444	-2.99171	0.00277416	0.0507587	558	379	418	663	740	810	3568	ENSG00000010361	fuzzy planar cell polarity protein [Source:HGNC Symbol;Acc:HGNC:26219]
ENST00000494373	456.538	0.476778	0.1458	-3.27007	0.00107519	0.0274628	412	309	345	594	570	553	2783	ENSG00000068912	endoplasmic reticulum lectin 1 [Source:HGNC Symbol;Acc:HGNC:25222]
ENST00000402328	326.943	0.476302	0.165355	-2.88049	0.00397057	0.0636875	268	263	219	415	420	402	1987	ENSG00000117114	latrophilin 2 [Source:HGNC Symbol;Acc:HGNC:18582]
ENST00000483063	1387.74	0.475943	0.108795	-4.3747	1.22e-05	0.00111446	1183	897	1217	1679	1690	1817	8483	ENSG00000115350	polymerase (DNA-directed), epsilon 4, accessory subunit [Source:HGNC Symbol;Acc:HGNC:18755]
ENST00000541058	435.357	0.475927	0.146237	-3.25448	0.00113598	0.0284925	367	338	306	537	540	562	2650	ENSG00000111530	cullin-associated and neddylation-dissociated 1 [Source:HGNC Symbol;Acc:HGNC:30688]
ENST00000526951	7735.17	0.475792	0.146076	-3.25716	0.00112535	0.0283266	7123	5607	5260	9296	9977	9829	47092	ENSG00000254452
ENST00000380325	721.762	0.475546	0.132954	-3.57676	0.000347876	0.0126357	628	477	594	830	960	915	4404	ENSG00000125901	mitochondrial ribosomal protein S26 [Source:HGNC Symbol;Acc:HGNC:14045]
ENST00000558295	14381.2	0.475455	0.177245	-2.68247	0.00730805	0.0929045	13320	11130	8230	18604	18292	17826	87402	ENSG00000255302	EP300 interacting inhibitor of differentiation 1 [Source:HGNC Symbol;Acc:HGNC:1191]
ENST00000376495	1465.9	0.475246	0.149517	-3.17854	0.00148017	0.0337308	1365	948	1112	1813	1965	1730	8933	ENSG00000165312	OTU deubiquitinase 1 [Source:HGNC Symbol;Acc:HGNC:27346]
ENST00000343609	1174.42	0.474883	0.141726	-3.3507	0.000806074	0.0224189	1032	691	1048	1376	1524	1514	7185	0	0
ENST00000301331	585.242	0.474875	0.176788	-2.68612	0.00722866	0.0922484	552	403	385	633	686	923	3582	0	0
ENST00000370858	10626.5	0.474592	0.135623	-3.49935	0.000466395	0.0153531	9447	7993	7369	13312	13131	13426	64678	ENSG00000101182	proteasome (prosome, macropain) subunit, alpha type, 7 [Source:HGNC Symbol;Acc:HGNC:9536]
ENST00000394939	771.877	0.474422	0.162896	-2.91242	0.00358638	0.0598748	649	434	725	964	803	1174	4749	ENSG00000174428	GTF2I repeat domain containing 2B [Source:HGNC Symbol;Acc:HGNC:33125]
ENST00000531010	810.445	0.473952	0.149783	-3.16427	0.00155474	0.0349406	766	551	572	1053	942	1062	4946	ENSG00000177830	chitinase domain containing 1 [Source:HGNC Symbol;Acc:HGNC:28474]
ENST00000495260	802.249	0.473943	0.142258	-3.33157	0.000863577	0.0234335	645	650	570	1064	920	1034	4883	ENSG00000138688	KIAA1109 [Source:HGNC Symbol;Acc:HGNC:26953]
ENST00000558978	2494.69	0.473813	0.0826065	-5.73578	9.71e-09	3.95e-06	1982	1788	2175	3135	2956	3187	15223	ENSG00000128951	deoxyuridine triphosphatase [Source:HGNC Symbol;Acc:HGNC:3078]
ENST00000490842	610.183	0.473747	0.155609	-3.04447	0.00233091	0.0453762	473	353	610	714	779	812	3741	ENSG00000205356	tectonin beta-propeller repeat containing 1 [Source:HGNC Symbol;Acc:HGNC:22214]
ENST00000407959	393.447	0.47374	0.171856	-2.75661	0.00584045	0.0808655	287	333	279	440	550	501	2390	ENSG00000217239
ENST00000538951	393.447	0.47374	0.171856	-2.75661	0.00584045	0.0808655	287	333	279	440	550	501	2390	0	0
ENST00000384304	2093.68	0.473645	0.12698	-3.73006	0.000191435	0.00828615	1818	1577	1514	2606	2589	2641	12745	ENSG00000207031	small nucleolar RNA, C/D box 59A [Source:HGNC Symbol;Acc:HGNC:10210]
ENST00000490633	1540.35	0.47319	0.103408	-4.57595	4.74e-06	0.000551526	1289	1094	1270	1838	1958	1941	9390	ENSG00000188186	late endosomal/lysosomal adaptor, MAPK and MTOR activator 4 [Source:HGNC Symbol;Acc:HGNC:33772]
ENST00000326277	768.913	0.472994	0.165448	-2.85887	0.00425152	0.066278	743	442	606	950	1020	936	4697	ENSG00000178996	sorting nexin 18 [Source:HGNC Symbol;Acc:HGNC:19245]
ENST00000606596	427.224	0.472708	0.170835	-2.76704	0.00565684	0.0792403	371	325	284	534	586	495	2595	ENSG00000272256
ENST00000523114	573	0.472687	0.158923	-2.97431	0.00293653	0.0527684	470	322	555	701	638	836	3522	ENSG00000101199	ADP-ribosylation factor GTPase activating protein 1 [Source:HGNC Symbol;Acc:HGNC:15852]
ENST00000335514	1766.24	0.472622	0.165101	-2.86262	0.00420149	0.0657908	1567	1335	1164	1986	2500	2182	10734	ENSG00000130770	ATPase inhibitory factor 1 [Source:HGNC Symbol;Acc:HGNC:871]
ENST00000337190	734.898	0.472557	0.157499	-3.00038	0.00269643	0.0498871	706	447	563	846	956	973	4491	ENSG00000123933	MAX dimerization protein 4 [Source:HGNC Symbol;Acc:HGNC:13906]
ENST00000490252	422.262	0.472533	0.147913	-3.19468	0.00139987	0.0326084	346	329	307	577	468	546	2573	ENSG00000240914	ribosomal protein L15 pseudogene 2 [Source:HGNC Symbol;Acc:HGNC:19803]
ENST00000504497	163.117	0.472393	0.167999	-2.81188	0.00492533	0.072636	130	105	144	229	184	206	998	ENSG00000172869	Dmx-like 1 [Source:HGNC Symbol;Acc:HGNC:2937]
ENST00000535943	1788.73	0.471787	0.153421	-3.07512	0.00210421	0.0425665	1335	1359	1469	1959	2641	2112	10875	ENSG00000149262	integrator complex subunit 4 [Source:HGNC Symbol;Acc:HGNC:25048]
ENST00000273480	4251.74	0.471156	0.151207	-3.11596	0.00183345	0.0389419	3816	3235	2814	5398	5387	5202	25852	ENSG00000114125	ring finger protein 7 [Source:HGNC Symbol;Acc:HGNC:10070]
ENST00000510497	316.819	0.471116	0.16369	-2.8781	0.0040008	0.0639799	259	259	211	404	376	419	1928	ENSG00000164144	ADP-ribosylation factor interacting protein 1 [Source:HGNC Symbol;Acc:HGNC:21496]
ENST00000458714	368.041	0.471016	0.172421	-2.73178	0.00629939	0.0849151	360	210	284	443	475	479	2251	ENSG00000176472	zinc finger protein 575 [Source:HGNC Symbol;Acc:HGNC:27606]
ENST00000468542	267.788	0.471004	0.1504	-3.13167	0.00173813	0.037544	235	164	230	328	332	349	1638	ENSG00000213186	tripartite motif containing 59 [Source:HGNC Symbol;Acc:HGNC:30834]
ENST00000338772	225.751	0.470992	0.174569	-2.69803	0.00697502	0.0903181	170	140	214	308	295	252	1379	0	0
ENST00000424110	358.43	0.47098	0.141203	-3.33549	0.000851507	0.0231778	320	239	283	416	442	490	2190	ENSG00000055917	pumilio RNA-binding family member 2 [Source:HGNC Symbol;Acc:HGNC:14958]
ENST00000454798	1625.41	0.470961	0.143967	-3.27131	0.00107049	0.0273846	1416	1243	1128	1834	1951	2342	9914	0	0
ENST00000322310	1949.82	0.470688	0.140635	-3.34688	0.000817261	0.0226075	1849	1188	1559	2401	2392	2529	11918	ENSG00000176101	Sjogren syndrome nuclear autoantigen 1 [Source:HGNC Symbol;Acc:HGNC:11321]
ENST00000452793	227.119	0.470332	0.163146	-2.88289	0.00394039	0.0634025	209	142	178	264	285	311	1389	ENSG00000238164
ENST00000544928	410.379	0.470293	0.123936	-3.79464	0.000147858	0.00692028	329	290	351	474	518	543	2505	0	0
ENST00000395073	1958.82	0.469798	0.139332	-3.37178	0.00074684	0.0213079	1572	1167	1907	2234	2437	2690	12007	0	0
ENST00000332408	15954.6	0.469437	0.175634	-2.67281	0.00752192	0.0945348	14805	12361	9251	20546	20278	19712	96953	ENSG00000185634	SHC (Src homology 2 domain containing) family, member 4 [Source:HGNC Symbol;Acc:HGNC:16743]
ENST00000441145	16791.6	0.469233	0.107171	-4.37838	1.2e-05	0.00109826	14105	11397	14454	19859	21915	20671	102401	ENSG00000203907	oocyte expressed protein [Source:HGNC Symbol;Acc:HGNC:21382]
ENST00000311202	262.997	0.469036	0.160956	-2.91407	0.00356746	0.0597345	243	168	202	336	332	324	1605	ENSG00000174844	dynein, axonemal, heavy chain 12 [Source:HGNC Symbol;Acc:HGNC:2943]
ENST00000599302	463.369	0.469031	0.17514	-2.67803	0.00740565	0.0936493	429	347	285	583	590	585	2819	ENSG00000178980	selenoprotein W, 1 [Source:HGNC Symbol;Acc:HGNC:10752]
ENST00000533573	861.937	0.46897	0.13978	-3.35505	0.000793502	0.0221647	781	615	624	1141	1011	1081	5253	ENSG00000141279	aminopeptidase puromycin sensitive [Source:HGNC Symbol;Acc:HGNC:7900]
ENST00000477229	4886.42	0.468806	0.168459	-2.7829	0.00538757	0.0769541	4619	3657	2958	6154	6080	6265	29733	ENSG00000244038	dolichyl-diphosphooligosaccharide--protein glycosyltransferase subunit (non-catalytic) [Source:HGNC Symbol;Acc:HGNC:2728]
ENST00000445350	16779.1	0.468788	0.107188	-4.3735	1.22e-05	0.0011189	14097	11389	14448	19845	21895	20650	102324	ENSG00000231332	OOEP antisense RNA 1 [Source:HGNC Symbol;Acc:HGNC:39192]
ENST00000397218	467.297	0.468095	0.176271	-2.65554	0.00791812	0.0975544	406	368	294	590	630	549	2837	0	0
ENST00000570069	837.002	0.467834	0.14772	-3.16704	0.00153998	0.0347229	740	482	756	961	1042	1148	5129	ENSG00000197774	essential meiotic structure-specific endonuclease subunit 2 [Source:HGNC Symbol;Acc:HGNC:27289]
ENST00000371753	1230.42	0.467702	0.148122	-3.15754	0.00159106	0.0354604	1135	743	1020	1570	1590	1453	7511	ENSG00000148411	NACC family member 2, BEN and BTB (POZ) domain containing [Source:HGNC Symbol;Acc:HGNC:23846]
ENST00000444424	232.609	0.467666	0.170012	-2.75079	0.00594522	0.081844	184	193	157	302	277	302	1415	0	0
ENST00000480499	684.732	0.467565	0.118781	-3.93636	8.27e-05	0.00456954	580	497	542	807	867	880	4173	ENSG00000008130	NAD kinase [Source:HGNC Symbol;Acc:HGNC:29831]
ENST00000450548	1166.95	0.466198	0.149562	-3.11709	0.00182648	0.0388571	1112	750	876	1436	1512	1430	7116	ENSG00000143164	DDB1 and CUL4 associated factor 6 [Source:HGNC Symbol;Acc:HGNC:30002]
ENST00000372013	1082.51	0.466129	0.146033	-3.19194	0.00141322	0.0327902	993	696	858	1189	1270	1624	6630	ENSG00000148671	adipogenesis regulatory factor [Source:HGNC Symbol;Acc:HGNC:24043]
ENST00000544191	445.472	0.466011	0.146324	-3.18479	0.00144858	0.0332332	373	350	316	531	560	581	2711	ENSG00000139163	ethanolamine kinase 1 [Source:HGNC Symbol;Acc:HGNC:24649]
ENST00000354161	1757.53	0.465937	0.132518	-3.51603	0.000438056	0.0147517	1624	1219	1298	2062	2122	2402	10727	ENSG00000146828	solute carrier family 12, member 9 [Source:HGNC Symbol;Acc:HGNC:17435]
ENST00000422380	1652.16	0.465806	0.137753	-3.38146	0.000721014	0.0208328	1458	1263	1147	2063	1990	2137	10058	ENSG00000116005	prenylcysteine oxidase 1 [Source:HGNC Symbol;Acc:HGNC:20588]
ENST00000445582	525.385	0.465636	0.135678	-3.43192	0.000599321	0.0182595	472	373	391	657	634	676	3203	ENSG00000160216	1-acylglycerol-3-phosphate O-acyltransferase 3 [Source:HGNC Symbol;Acc:HGNC:326]
ENST00000533827	1119.98	0.465041	0.11563	-4.0218	5.78e-05	0.00354649	985	765	910	1289	1385	1504	6838	ENSG00000149823	vacuolar protein sorting 51 homolog (S. cerevisiae) [Source:HGNC Symbol;Acc:HGNC:1172]
ENST00000511742	306.516	0.464458	0.134872	-3.44369	0.000573842	0.0177382	235	207	284	374	363	412	1875	ENSG00000138796	hydroxyacyl-CoA dehydrogenase [Source:HGNC Symbol;Acc:HGNC:4799]
ENST00000495083	2546.38	0.464079	0.161379	-2.87571	0.00403117	0.0642595	2340	1946	1606	3120	3227	3248	15487	ENSG00000014641	malate dehydrogenase 1, NAD (soluble) [Source:HGNC Symbol;Acc:HGNC:6970]
ENST00000489522	270.669	0.463542	0.167005	-2.77561	0.0055098	0.0778456	226	189	214	319	388	311	1647	ENSG00000136877	folylpolyglutamate synthase [Source:HGNC Symbol;Acc:HGNC:3824]
ENST00000520368	1108	0.463372	0.14667	-3.15929	0.00158155	0.035332	979	636	1011	1315	1414	1427	6782	ENSG00000156787	TBC1 domain family, member 31 [Source:HGNC Symbol;Acc:HGNC:30888]
ENST00000555848	208.384	0.463266	0.156228	-2.96532	0.00302368	0.0538204	173	144	171	232	249	306	1275	ENSG00000196405	Enah/Vasp-like [Source:HGNC Symbol;Acc:HGNC:20234]
ENST00000565859	326.777	0.462135	0.132219	-3.49521	0.000473688	0.015502	274	240	257	411	391	419	1992	ENSG00000125124	Bardet-Biedl syndrome 2 [Source:HGNC Symbol;Acc:HGNC:967]
ENST00000571545	600.888	0.461296	0.146926	-3.13965	0.00169151	0.0369078	532	451	423	768	744	738	3656	ENSG00000179583	class II, major histocompatibility complex, transactivator [Source:HGNC Symbol;Acc:HGNC:7067]
ENST00000422370	835.679	0.461217	0.162561	-2.83718	0.00455134	0.0691155	653	471	850	940	1083	1129	5126	ENSG00000104866	protein phosphatase 1, regulatory subunit 37 [Source:HGNC Symbol;Acc:HGNC:27607]
ENST00000592546	330.9	0.461038	0.134406	-3.4302	0.000603137	0.0183659	278	215	292	406	407	424	2022	ENSG00000087903	regulatory factor X, 2 (influences HLA class II expression) [Source:HGNC Symbol;Acc:HGNC:9983]
ENST00000583249	450.23	0.461032	0.148311	-3.10854	0.00188012	0.0395268	378	273	415	561	485	651	2763	ENSG00000175224	autophagy related 13 [Source:HGNC Symbol;Acc:HGNC:29091]
ENST00000322753	3401.02	0.460969	0.1585	-2.90833	0.00363367	0.0603848	2901	2813	2156	4225	4132	4447	20674	ENSG00000173436	mitochondrial inner membrane organizing system 1 [Source:HGNC Symbol;Acc:HGNC:32068]
ENST00000414932	1090.58	0.460459	0.123401	-3.73141	0.000190413	0.00825942	931	802	848	1302	1416	1339	6638	ENSG00000062582	mitochondrial ribosomal protein S24 [Source:HGNC Symbol;Acc:HGNC:14510]
ENST00000488904	526.926	0.460229	0.172655	-2.66559	0.00768527	0.0958263	489	324	414	731	689	564	3211	ENSG00000181458	transmembrane protein 45A [Source:HGNC Symbol;Acc:HGNC:25480]
ENST00000442118	215.421	0.460151	0.160039	-2.87523	0.0040373	0.0643152	188	128	191	266	253	294	1320	ENSG00000130775	thymocyte selection associated family member 2 [Source:HGNC Symbol;Acc:HGNC:16839]
ENST00000525518	307.29	0.459972	0.166242	-2.76689	0.00565943	0.0792518	257	210	250	309	378	478	1882	0	0
ENST00000368589	1779.56	0.459144	0.115398	-3.97879	6.93e-05	0.00401972	1560	1214	1465	2067	2286	2261	10853	ENSG00000143543	jumping translocation breakpoint [Source:HGNC Symbol;Acc:HGNC:6201]
ENST00000204307	2308.68	0.458981	0.162143	-2.83072	0.00464427	0.0699464	2223	1658	1486	2724	2897	3077	14065	0	0
ENST00000540729	2018.26	0.458883	0.120764	-3.79984	0.000144792	0.00681053	1742	1282	1796	2388	2576	2544	12328	0	0
ENST00000378384	686.914	0.458739	0.168451	-2.72328	0.00646371	0.0862273	547	371	703	895	847	849	4212	0	0
ENST00000540534	4494.71	0.458551	0.156851	-2.92348	0.00346146	0.0587058	4286	3140	3075	5565	5936	5342	27344	ENSG00000197457	stathmin-like 3 [Source:HGNC Symbol;Acc:HGNC:15926]
ENST00000587673	1293.52	0.458431	0.13672	-3.35308	0.00079919	0.0222779	1119	761	1204	1574	1573	1689	7920	ENSG00000064932	strawberry notch homolog 2 (Drosophila) [Source:HGNC Symbol;Acc:HGNC:29158]
ENST00000481279	2006.35	0.458419	0.156822	-2.92317	0.00346484	0.0587332	1830	1533	1306	2641	2401	2493	12204	ENSG00000136143	succinate-CoA ligase, ADP-forming, beta subunit [Source:HGNC Symbol;Acc:HGNC:11448]
ENST00000533752	392.053	0.457714	0.172389	-2.65512	0.00792809	0.0976577	386	246	280	483	514	482	2391	ENSG00000182704	tsukushi, small leucine rich proteoglycan [Source:HGNC Symbol;Acc:HGNC:28850]
ENST00000495627	400.48	0.457212	0.159665	-2.86356	0.00418906	0.0656821	331	327	272	473	509	523	2435	ENSG00000173540	GDP-mannose pyrophosphorylase B [Source:HGNC Symbol;Acc:HGNC:22932]
ENST00000591028	716.836	0.45666	0.144363	-3.16328	0.00156003	0.0350042	649	534	500	877	843	966	4369	ENSG00000008441	nuclear factor I/X (CCAAT-binding transcription factor) [Source:HGNC Symbol;Acc:HGNC:7788]
ENST00000578430	2734.47	0.456643	0.170205	-2.6829	0.00729867	0.0928519	2495	1381	2576	3231	3462	3633	16778	ENSG00000136450	serine/arginine-rich splicing factor 1 [Source:HGNC Symbol;Acc:HGNC:10780]
ENST00000543530	195.451	0.456452	0.159503	-2.86171	0.0042136	0.0658627	175	127	157	237	225	275	1196	ENSG00000110237	Rho guanine nucleotide exchange factor (GEF) 17 [Source:HGNC Symbol;Acc:HGNC:21726]
ENST00000441252	5106.59	0.456077	0.167211	-2.72756	0.00638051	0.0855923	4770	3875	3178	6263	6698	6246	31030	0	0
ENST00000544401	874.03	0.455191	0.138198	-3.29377	0.000988531	0.0258245	783	612	671	1137	1098	1020	5321	ENSG00000214517	protein phosphatase methylesterase 1 [Source:HGNC Symbol;Acc:HGNC:30178]
ENST00000532281	401.954	0.454651	0.164852	-2.75793	0.0058168	0.0806428	320	231	399	496	435	590	2471	ENSG00000180423	harbinger transposase derived 1 [Source:HGNC Symbol;Acc:HGNC:26522]
ENST00000567543	1329.11	0.454489	0.14446	-3.14612	0.00165455	0.036373	1236	963	927	1578	1639	1755	8098	ENSG00000140464	promyelocytic leukemia [Source:HGNC Symbol;Acc:HGNC:9113]
ENST00000520562	177.213	0.454432	0.165057	-2.75319	0.0059018	0.0814162	138	143	131	225	202	241	1080	ENSG00000253854
ENST00000567935	1349.5	0.45436	0.124219	-3.65773	0.000254456	0.0101834	1201	962	1042	1586	1521	1933	8245	ENSG00000140365	COMM domain containing 4 [Source:HGNC Symbol;Acc:HGNC:26027]
ENST00000590943	29002.4	0.454294	0.147901	-3.0716	0.00212915	0.0428933	28350	19192	20817	36813	35512	36132	176816	ENSG00000104904	ornithine decarboxylase antizyme 1 [Source:HGNC Symbol;Acc:HGNC:8095]
ENST00000322297	29002.4	0.454294	0.147901	-3.0716	0.00212915	0.0428933	28350	19192	20817	36813	35512	36132	176816	0	0
ENST00000583542	29002.4	0.454294	0.147901	-3.0716	0.00212915	0.0428933	28350	19192	20817	36813	35512	36132	176816	0	0
ENST00000500800	292.648	0.453857	0.156479	-2.90044	0.00372642	0.0615093	251	188	251	350	397	348	1785	ENSG00000245112	SMARCA5 antisense RNA 1 [Source:HGNC Symbol;Acc:HGNC:39982]
ENST00000460571	577.314	0.453545	0.1606	-2.82406	0.00474193	0.0708862	543	421	383	699	707	764	3517	ENSG00000122481	RWD domain containing 3 [Source:HGNC Symbol;Acc:HGNC:21393]
ENST00000426339	668.299	0.452429	0.134454	-3.36493	0.000765634	0.0216876	613	470	500	836	783	874	4076	ENSG00000235677	nucleophosmin 1 (nucleolar phosphoprotein B23, numatrin) pseudogene 26 [Source:HGNC Symbol;Acc:HGNC:45205]
ENST00000482954	2484.62	0.451751	0.151085	-2.99005	0.00278932	0.0509146	2383	1757	1697	2942	3073	3290	15142	ENSG00000090266	NADH dehydrogenase (ubiquinone) 1 beta subcomplex, 2, 8kDa [Source:HGNC Symbol;Acc:HGNC:7697]
ENST00000476147	1810.87	0.451674	0.12788	-3.53202	0.000412396	0.0141968	1538	1412	1333	2227	2269	2232	11011	ENSG00000240036
ENST00000540179	1810.87	0.451674	0.12788	-3.53202	0.000412396	0.0141968	1538	1412	1333	2227	2269	2232	11011	0	0
ENST00000301464	764.229	0.451183	0.163166	-2.76518	0.00568909	0.0795105	685	435	687	895	1052	916	4670	ENSG00000167779	insulin-like growth factor binding protein 6 [Source:HGNC Symbol;Acc:HGNC:5475]
ENST00000498085	749.018	0.450867	0.137877	-3.27007	0.00107522	0.0274628	616	569	585	872	1014	898	4554	ENSG00000243829
ENST00000497864	182.723	0.449791	0.169103	-2.65987	0.00781699	0.096873	154	134	138	213	249	224	1112	ENSG00000248487	abhydrolase domain containing 14A [Source:HGNC Symbol;Acc:HGNC:24538]
ENST00000521335	1081.82	0.449746	0.155948	-2.88394	0.00392733	0.0632856	890	613	1073	1459	1253	1341	6629	ENSG00000047249	ATPase, H+ transporting, lysosomal 50/57kDa, V1 subunit H [Source:HGNC Symbol;Acc:HGNC:18303]
ENST00000496907	765.873	0.449307	0.115443	-3.89203	9.94e-05	0.00523857	604	581	642	987	824	1037	4675	ENSG00000117305	3-hydroxymethyl-3-methylglutaryl-CoA lyase [Source:HGNC Symbol;Acc:HGNC:5005]
ENST00000465187	262.943	0.449078	0.154326	-2.90993	0.00361506	0.0602147	217	210	189	319	314	352	1601	ENSG00000134109	ER degradation enhancer, mannosidase alpha-like 1 [Source:HGNC Symbol;Acc:HGNC:18967]
ENST00000534910	1047.82	0.449032	0.15565	-2.88488	0.0039156	0.0632109	1027	693	747	1370	1192	1367	6396	0	0
ENST00000364047	443.057	0.448716	0.160383	-2.79778	0.00514557	0.0747158	365	356	313	625	495	541	2695	ENSG00000200917	RNA, U6 small nuclear 553, pseudogene [Source:HGNC Symbol;Acc:HGNC:47516]
ENST00000380842	10620	0.448497	0.145617	-3.07997	0.0020702	0.0420922	9049	8731	7117	12995	12506	14202	64600	ENSG00000132963	proteasome maturation protein [Source:HGNC Symbol;Acc:HGNC:20330]
ENST00000225174	16093.2	0.448398	0.154834	-2.89599	0.00377969	0.0620379	11064	10008	17290	19731	19875	20624	98592	ENSG00000108179	peptidylprolyl isomerase F [Source:HGNC Symbol;Acc:HGNC:9259]
ENST00000567398	283.839	0.448178	0.165204	-2.71289	0.00667002	0.0878371	258	177	233	351	381	331	1731	ENSG00000063854	hydroxyacylglutathione hydrolase [Source:HGNC Symbol;Acc:HGNC:4805]
ENST00000485315	235.192	0.447684	0.159201	-2.81207	0.00492234	0.0726007	171	196	183	305	278	298	1431	ENSG00000242318
ENST00000592703	1182.7	0.447485	0.140727	-3.1798	0.00147378	0.0336541	1124	798	883	1409	1365	1646	7225	ENSG00000072958	adaptor-related protein complex 1, mu 1 subunit [Source:HGNC Symbol;Acc:HGNC:13667]
ENST00000569728	216.428	0.447146	0.15652	-2.8568	0.00427932	0.0665124	153	163	194	274	272	263	1319	ENSG00000260494
ENST00000429656	19500.1	0.447089	0.162925	-2.74413	0.00606709	0.0828483	19988	11976	13928	25352	22581	25298	119123	ENSG00000227766	HLA complex group 4 pseudogene 5 [Source:HGNC Symbol;Acc:HGNC:22925]
ENST00000279146	2835.32	0.447032	0.13328	-3.35408	0.000796303	0.0222278	2686	1924	2133	3436	3464	3647	17290	ENSG00000110711	aryl hydrocarbon receptor interacting protein [Source:HGNC Symbol;Acc:HGNC:358]
ENST00000589329	633.68	0.446992	0.160987	-2.77658	0.00549338	0.0777051	520	353	635	822	708	852	3890	ENSG00000091164	thioredoxin-like 1 [Source:HGNC Symbol;Acc:HGNC:12436]
ENST00000568212	600.815	0.446563	0.146842	-3.0411	0.00235713	0.0457058	541	422	458	642	745	861	3669	ENSG00000117616	arginine/serine-rich protein 1 [Source:HGNC Symbol;Acc:HGNC:25234]
ENST00000484130	3094.2	0.446406	0.131349	-3.39864	0.000677225	0.0199531	2697	2387	2244	4101	3515	3890	18834	ENSG00000136149	ribosomal protein L13a pseudogene 25 [Source:HGNC Symbol;Acc:HGNC:36981]
ENST00000545801	775.348	0.44637	0.12186	-3.66297	0.000249312	0.0100367	629	505	728	995	868	1019	4744	ENSG00000089053	anaphase promoting complex subunit 5 [Source:HGNC Symbol;Acc:HGNC:15713]
ENST00000436711	571.545	0.445854	0.160474	-2.77836	0.00546334	0.0775987	516	359	476	607	653	895	3506	ENSG00000158863	family with sequence similarity 160, member B2 [Source:HGNC Symbol;Acc:HGNC:16492]
ENST00000378887	333.401	0.445758	0.167385	-2.66307	0.00774318	0.0962696	306	205	274	435	438	375	2033	ENSG00000205138	succinate dehydrogenase complex assembly factor 1 [Source:HGNC Symbol;Acc:HGNC:33867]
ENST00000462202	1081.14	0.445691	0.144453	-3.08537	0.00203296	0.0415252	1003	679	891	1380	1374	1267	6594	ENSG00000171206	tripartite motif containing 8 [Source:HGNC Symbol;Acc:HGNC:15579]
ENST00000535175	341.958	0.445115	0.150172	-2.96404	0.00303629	0.0539602	290	260	256	458	362	460	2086	ENSG00000172663	transmembrane protein 134 [Source:HGNC Symbol;Acc:HGNC:26142]
ENST00000412936	243.999	0.444825	0.151682	-2.93263	0.00336108	0.057499	202	187	186	282	283	349	1489	ENSG00000237801	adenosylmethionine decarboxylase pseudogene 1 [Source:HGNC Symbol;Acc:HGNC:460]
ENST00000331444	404.838	0.444294	0.154457	-2.8765	0.00402118	0.0641732	338	238	389	532	448	537	2482	ENSG00000183628	DiGeorge syndrome critical region gene 6 [Source:HGNC Symbol;Acc:HGNC:2846]
ENST00000269576	612.292	0.444152	0.130506	-3.40332	0.000665725	0.0197052	461	444	557	695	806	770	3733	ENSG00000186395	keratin 10 [Source:HGNC Symbol;Acc:HGNC:6413]
ENST00000554777	1373.22	0.443852	0.144544	-3.07071	0.00213552	0.042976	1169	1025	1054	1652	1889	1553	8342	ENSG00000258645	heat shock 10kDa protein 1 pseudogene 2 [Source:HGNC Symbol;Acc:HGNC:20052]
ENST00000508100	3186.17	0.443325	0.155221	-2.8561	0.00428883	0.066614	3142	2189	2177	3887	3894	4130	19419	ENSG00000005884	integrin, alpha 3 (antigen CD49C, alpha 3 subunit of VLA-3 receptor) [Source:HGNC Symbol;Acc:HGNC:6139]
ENST00000461179	913.734	0.443113	0.166704	-2.65808	0.0078588	0.0971456	798	699	637	1245	871	1333	5583	ENSG00000162779	axonemal dynein light chain domain containing 1 [Source:HGNC Symbol;Acc:HGNC:26564]
ENST00000596605	1243.39	0.442659	0.125533	-3.52623	0.000421518	0.0143677	1013	841	1128	1458	1651	1490	7581	ENSG00000125656	caseinolytic mitochondrial matrix peptidase proteolytic subunit [Source:HGNC Symbol;Acc:HGNC:2084]
ENST00000554247	2097.29	0.442217	0.111875	-3.95279	7.72e-05	0.00435167	1854	1552	1611	2569	2476	2716	12778	ENSG00000197045	glia maturation factor, beta [Source:HGNC Symbol;Acc:HGNC:4373]
ENST00000259818	3472.63	0.44154	0.131126	-3.3673	0.000759071	0.0215369	3216	2402	2665	4278	4401	4184	21146	ENSG00000137285	tubulin, beta 2B class IIb [Source:HGNC Symbol;Acc:HGNC:30829]
ENST00000469845	317.492	0.44135	0.141141	-3.12702	0.00176589	0.0379463	284	222	249	392	358	434	1939	ENSG00000122550	kelch-like family member 7 [Source:HGNC Symbol;Acc:HGNC:15646]
ENST00000395964	1706.99	0.441335	0.130717	-3.37627	0.00073477	0.021101	1593	1141	1345	2109	2118	2100	10406	0	0
ENST00000317122	197.916	0.440783	0.164427	-2.68073	0.00734623	0.0932056	184	133	149	252	233	257	1208	ENSG00000179743	uncharacterized LOC729614 [Source:EntrezGene;Acc:729614]
ENST00000599996	2584.63	0.440485	0.102739	-4.28741	1.81e-05	0.00149469	2184	1707	2355	3041	3088	3422	15797	ENSG00000269547	Serine--tRNA ligase, mitochondrial {ECO:0000313|Ensembl:ENSP00000472339} [Source:UniProtKB/TrEMBL;Acc:M0R259]
ENST00000448145	2584.63	0.440485	0.102739	-4.28741	1.81e-05	0.00149469	2184	1707	2355	3041	3088	3422	15797	0	0
ENST00000557061	237.068	0.440015	0.160125	-2.74794	0.00599703	0.0822455	201	165	194	248	306	334	1448	ENSG00000100767	papilin, proteoglycan-like sulfated glycoprotein [Source:HGNC Symbol;Acc:HGNC:19262]
ENST00000318407	546.584	0.439954	0.152435	-2.88618	0.00389948	0.0631335	516	328	458	718	632	690	3342	ENSG00000176720	BCL2-related ovarian killer [Source:HGNC Symbol;Acc:HGNC:1087]
ENST00000262738	5695.45	0.439461	0.118909	-3.69577	0.000219222	0.00915291	5246	3946	4459	7117	6851	7093	34712	ENSG00000075275	cadherin, EGF LAG seven-pass G-type receptor 1 [Source:HGNC Symbol;Acc:HGNC:1850]
ENST00000461263	969.41	0.439311	0.141523	-3.10417	0.00190812	0.0399029	860	569	898	1166	1177	1264	5934	ENSG00000146701	malate dehydrogenase 2, NAD (mitochondrial) [Source:HGNC Symbol;Acc:HGNC:6971]
ENST00000415659	742.33	0.439014	0.155536	-2.82259	0.00476381	0.0711179	640	604	498	952	830	994	4518	ENSG00000168938	peptidylprolyl isomerase C (cyclophilin C) [Source:HGNC Symbol;Acc:HGNC:9256]
ENST00000450943	3397.87	0.438888	0.112439	-3.90333	9.49e-05	0.00504968	3012	2197	2989	3965	4004	4610	20777	0	0
ENST00000524980	399.982	0.438887	0.131201	-3.34515	0.000822384	0.0226644	314	274	371	490	500	492	2441	ENSG00000092208	gem (nuclear organelle) associated protein 2 [Source:HGNC Symbol;Acc:HGNC:10884]
ENST00000303151	1215.1	0.438594	0.160147	-2.7387	0.00616833	0.0837457	1121	679	1097	1469	1602	1460	7428	ENSG00000172336	processing of precursor 7, ribonuclease P/MRP subunit (S. cerevisiae) [Source:HGNC Symbol;Acc:HGNC:19949]
ENST00000268184	1750.07	0.438165	0.0873599	-5.01563	5.29e-07	0.000104212	1420	1313	1489	2058	2063	2329	10672	ENSG00000140577	CREB regulated transcription coactivator 3 [Source:HGNC Symbol;Acc:HGNC:26148]
ENST00000459845	586.446	0.438049	0.138704	-3.15814	0.00158777	0.0354001	534	382	486	696	755	724	3577	ENSG00000112146	F-box protein 9 [Source:HGNC Symbol;Acc:HGNC:13588]
ENST00000413148	261.264	0.437648	0.162696	-2.68997	0.00714574	0.0916384	211	161	249	327	341	307	1596	ENSG00000241326
ENST00000433853	3691.16	0.43707	0.157527	-2.77458	0.00552739	0.0779703	2851	3280	2498	4407	4276	5131	22443	ENSG00000228205
ENST00000507280	997.142	0.436945	0.16537	-2.64223	0.00823614	0.0999067	990	675	681	1291	1232	1203	6072	ENSG00000114544	solute carrier family 41, member 3 [Source:HGNC Symbol;Acc:HGNC:31046]
ENST00000440862	379.162	0.436121	0.149488	-2.91742	0.00352941	0.0594473	324	297	275	459	481	469	2305	ENSG00000274020	long intergenic non-protein coding RNA 1138 [Source:HGNC Symbol;Acc:HGNC:49454]
ENST00000451702	3081.41	0.436035	0.129993	-3.3543	0.000795656	0.0222148	2638	2457	2231	3597	3591	4253	18767	ENSG00000130985	ubiquitin-like modifier activating enzyme 1 [Source:HGNC Symbol;Acc:HGNC:12469]
ENST00000220514	703.466	0.435967	0.138581	-3.14593	0.00165558	0.0363826	593	554	523	790	821	1008	4289	ENSG00000104147	Opa interacting protein 5 [Source:HGNC Symbol;Acc:HGNC:20300]
ENST00000515997	1178.61	0.435504	0.147929	-2.94401	0.00323985	0.0562251	1092	677	1058	1462	1355	1576	7220	0	0
ENST00000316664	1241.22	0.435465	0.14075	-3.0939	0.00197547	0.0407963	1164	865	928	1387	1489	1744	7577	0	0
ENST00000395009	417.756	0.435413	0.146065	-2.98096	0.00287346	0.0519626	389	287	318	538	492	523	2547	ENSG00000237190	CDKN2A interacting protein N-terminal like [Source:HGNC Symbol;Acc:HGNC:30545]
ENST00000461065	1625.9	0.434752	0.128126	-3.39316	0.000690921	0.0202013	1493	1079	1332	1807	1991	2230	9932	ENSG00000133612	ArfGAP with GTPase domain, ankyrin repeat and PH domain 3 [Source:HGNC Symbol;Acc:HGNC:16923]
ENST00000582871	15117	0.434022	0.103479	-4.19429	2.74e-05	0.00204797	13412	10681	12369	17969	18796	18878	92105	0	0
ENST00000327470	905.748	0.432311	0.115699	-3.73651	0.000186593	0.00814757	772	655	752	1174	1083	1080	5516	ENSG00000183161	Fanconi anemia, complementation group F [Source:HGNC Symbol;Acc:HGNC:3587]
ENST00000375980	8736.46	0.432273	0.150664	-2.86912	0.00411614	0.0650357	8701	5490	6646	10875	10820	10758	53290	ENSG00000142634	EF-hand domain family, member D2 [Source:HGNC Symbol;Acc:HGNC:28670]
ENST00000430450	225.786	0.432172	0.162343	-2.6621	0.00776558	0.0964797	188	181	162	267	285	290	1373	ENSG00000235449
ENST00000543024	4821.21	0.432056	0.157506	-2.74311	0.00608601	0.0830049	4355	3884	3093	5869	5647	6480	29328	0	0
ENST00000397979	1418.16	0.43176	0.117499	-3.67458	0.000238243	0.00973494	1199	915	1318	1637	1737	1863	8669	ENSG00000076984	mitogen-activated protein kinase kinase 7 [Source:HGNC Symbol;Acc:HGNC:6847]
ENST00000545011	1418.16	0.43176	0.117499	-3.67458	0.000238243	0.00973494	1199	915	1318	1637	1737	1863	8669	0	0
ENST00000414640	2932.96	0.431611	0.162815	-2.65094	0.00802685	0.0982922	2778	2254	1856	3589	3567	3794	17838	ENSG00000224407
ENST00000563974	478.576	0.431269	0.135141	-3.19125	0.00141658	0.0327975	418	304	430	563	546	669	2930	ENSG00000174109	chromosome 16 open reading frame 91 [Source:HGNC Symbol;Acc:HGNC:27558]
ENST00000439249	459.013	0.430459	0.161437	-2.66642	0.00766635	0.0956807	378	326	384	548	656	498	2790	0	0
ENST00000384027	1679.5	0.430309	0.121681	-3.53637	0.000405659	0.0140203	1218	1369	1437	1936	1950	2329	10239	ENSG00000206754	small nucleolar RNA, C/D box 101 [Source:HGNC Symbol;Acc:HGNC:32764]
ENST00000497194	708.795	0.430165	0.149821	-2.8712	0.00408912	0.0648176	655	430	614	791	825	1028	4343	ENSG00000137496	interleukin 18 binding protein [Source:HGNC Symbol;Acc:HGNC:5987]
ENST00000382361	4212.8	0.429971	0.153307	-2.80463	0.00503745	0.0735903	3801	2383	3940	4867	5516	5261	25768	ENSG00000075618	fascin actin-bundling protein 1 [Source:HGNC Symbol;Acc:HGNC:11148]
ENST00000340250	4212.8	0.429971	0.153307	-2.80463	0.00503745	0.0735903	3801	2383	3940	4867	5516	5261	25768	0	0
ENST00000509617	256.203	0.429925	0.146064	-2.94341	0.00324623	0.056238	221	171	221	325	314	311	1563	ENSG00000156136	deoxycytidine kinase [Source:HGNC Symbol;Acc:HGNC:2704]
ENST00000496294	27234	0.429539	0.0899262	-4.77657	1.78e-06	0.000260607	23380	20424	22028	32450	32495	35110	165887	ENSG00000242299
ENST00000492286	330.19	0.42945	0.133474	-3.21748	0.00129321	0.0308102	260	236	297	435	375	412	2015	ENSG00000149474	CSRP2 binding protein [Source:HGNC Symbol;Acc:HGNC:15904]
ENST00000528619	48862.6	0.428985	0.139028	-3.0856	0.0020314	0.041503	44024	37606	34658	62963	59499	58190	296940	ENSG00000133112	tumor protein, translationally-controlled 1 [Source:HGNC Symbol;Acc:HGNC:12022]
ENST00000592441	2982.95	0.428932	0.126833	-3.38188	0.000719919	0.0208109	2569	1971	2658	3895	3699	3391	18183	ENSG00000243797
ENST00000472287	2135.6	0.428214	0.141749	-3.02094	0.00251989	0.0475805	1898	1615	1574	2911	2201	2822	13021	ENSG00000213315
ENST00000393407	2135.6	0.428214	0.141749	-3.02094	0.00251989	0.0475805	1898	1615	1574	2911	2201	2822	13021	0	0
ENST00000577589	1057.86	0.427999	0.159713	-2.67981	0.00736649	0.0933416	1064	663	790	1236	1327	1377	6457	ENSG00000180891	CUE domain containing 1 [Source:HGNC Symbol;Acc:HGNC:31350]
ENST00000476760	263.314	0.427806	0.161791	-2.64419	0.00818878	0.0994699	251	175	199	305	318	360	1608	ENSG00000112655	protein tyrosine kinase 7 [Source:HGNC Symbol;Acc:HGNC:9618]
ENST00000586985	1131.49	0.427741	0.110955	-3.8551	0.000115682	0.0058042	918	753	1075	1375	1333	1461	6915	ENSG00000127616	SWI/SNF related, matrix associated, actin dependent regulator of chromatin, subfamily a, member 4 [Source:HGNC Symbol;Acc:HGNC:11100]
ENST00000371994	2449.63	0.426982	0.144319	-2.95861	0.0030903	0.0545563	2215	1888	1720	3159	2981	2923	14886	ENSG00000107789	multiple inositol-polyphosphate phosphatase 1 [Source:HGNC Symbol;Acc:HGNC:7102]
ENST00000602422	524.384	0.426982	0.112085	-3.80944	0.000139284	0.00664582	411	380	477	645	611	676	3200	ENSG00000269958
ENST00000544978	1264.52	0.426583	0.142021	-3.00367	0.00266747	0.0495004	1130	749	1173	1448	1564	1675	7739	0	0
ENST00000548211	411.291	0.426457	0.131373	-3.24615	0.00116978	0.0290255	368	278	344	520	462	540	2512	ENSG00000005175	RNA polymerase II associated protein 3 [Source:HGNC Symbol;Acc:HGNC:26151]
ENST00000546285	1169.46	0.426206	0.119528	-3.56573	0.000362846	0.0129306	1025	872	915	1480	1409	1415	7116	ENSG00000060982	branched chain amino-acid transaminase 1, cytosolic [Source:HGNC Symbol;Acc:HGNC:976]
ENST00000435673	1908.04	0.426168	0.135657	-3.14151	0.00168079	0.0367326	1832	1246	1509	2255	2335	2466	11643	0	0
ENST00000473468	336.602	0.426139	0.15524	-2.74503	0.00605053	0.0827269	307	253	238	405	410	436	2049	ENSG00000069399	B-cell CLL/lymphoma 3 [Source:HGNC Symbol;Acc:HGNC:998]
ENST00000538055	1196.16	0.426032	0.121543	-3.50521	0.000456251	0.0151538	1080	846	955	1471	1479	1453	7284	ENSG00000188735	transmembrane protein 120B [Source:HGNC Symbol;Acc:HGNC:32008]
ENST00000565560	241.245	0.425906	0.154343	-2.75947	0.00578945	0.0804728	183	192	198	268	283	348	1472	ENSG00000140939	nucleolar protein 3 (apoptosis repressor with CARD domain) [Source:HGNC Symbol;Acc:HGNC:7869]
ENST00000485934	332.888	0.425905	0.155722	-2.73503	0.00623748	0.084367	308	197	293	405	397	437	2037	ENSG00000119431	haloacid dehalogenase-like hydrolase domain containing 3 [Source:HGNC Symbol;Acc:HGNC:28171]
ENST00000502290	608.771	0.425827	0.134134	-3.17465	0.00150018	0.0340791	482	495	477	688	707	861	3710	ENSG00000179387	ELMO/CED-12 domain containing 2 [Source:HGNC Symbol;Acc:HGNC:28111]
ENST00000368366	857.734	0.425622	0.146926	-2.89686	0.00376923	0.0619401	812	562	680	966	1124	1086	5230	ENSG00000160767	family with sequence similarity 189, member B [Source:HGNC Symbol;Acc:HGNC:1233]
ENST00000437890	6775.06	0.425109	0.117096	-3.63043	0.000282952	0.0109731	5526	5408	5336	7578	8603	8757	41208	ENSG00000228929	ribosomal protein S13 pseudogene 2 [Source:HGNC Symbol;Acc:HGNC:36364]
ENST00000324464	545.95	0.424388	0.11818	-3.59101	0.000329394	0.0122214	482	380	457	647	651	714	3331	ENSG00000123815	aarF domain containing kinase 4 [Source:HGNC Symbol;Acc:HGNC:19041]
ENST00000450541	545.95	0.424388	0.11818	-3.59101	0.000329394	0.0122214	482	380	457	647	651	714	3331	0	0
ENST00000414489	1051.7	0.424071	0.147662	-2.87191	0.00407996	0.0647645	920	612	1007	1206	1310	1384	6439	ENSG00000179820	myeloid-associated differentiation marker [Source:HGNC Symbol;Acc:HGNC:7544]
ENST00000477919	387.857	0.423912	0.134536	-3.15093	0.00162754	0.0359917	315	307	306	490	465	476	2359	ENSG00000144401	methyltransferase like 21A [Source:HGNC Symbol;Acc:HGNC:30476]
ENST00000601871	1616.31	0.423293	0.12615	-3.35548	0.000792264	0.0221536	1279	1040	1605	1884	1945	2136	9889	0	0
ENST00000601319	3335.47	0.423016	0.136894	-3.09009	0.00200096	0.041141	2930	2668	2356	4242	3853	4233	20282	ENSG00000138641	HECT and RLD domain containing E3 ubiquitin protein ligase 3 [Source:HGNC Symbol;Acc:HGNC:4876]
ENST00000273968	3335.47	0.423016	0.136894	-3.09009	0.00200096	0.041141	2930	2668	2356	4242	3853	4233	20282	ENSG00000145337	PIGY upstream reading frame [Source:HGNC Symbol;Acc:HGNC:44317]
ENST00000304301	748.641	0.422937	0.146391	-2.88908	0.00386368	0.0627717	688	522	581	932	974	857	4554	ENSG00000168101	nudix (nucleoside diphosphate linked moiety X)-type motif 16-like 1 [Source:HGNC Symbol;Acc:HGNC:28154]
ENST00000393325	1121.71	0.422804	0.143009	-2.95649	0.00311161	0.0547896	974	910	784	1402	1300	1451	6821	0	0
ENST00000426049	629.457	0.422727	0.146266	-2.89012	0.00385098	0.0627294	559	492	447	780	772	776	3826	ENSG00000231245	C1D nuclear receptor corepressor pseudogene 1 [Source:HGNC Symbol;Acc:HGNC:31465]
ENST00000303596	1249.29	0.422346	0.147867	-2.85626	0.00428669	0.0665891	1157	911	912	1615	1564	1435	7594	ENSG00000168286	THAP domain containing 11 [Source:HGNC Symbol;Acc:HGNC:23194]
ENST00000506286	964.565	0.422337	0.141695	-2.98061	0.00287674	0.0520046	786	619	924	1092	1293	1174	5888	ENSG00000163297	anthrax toxin receptor 2 [Source:HGNC Symbol;Acc:HGNC:21732]
ENST00000444210	816.13	0.422254	0.122017	-3.46061	0.000538962	0.0169397	651	557	770	1070	944	990	4982	ENSG00000230733
ENST00000292147	817.255	0.42224	0.145778	-2.89647	0.00377391	0.0619844	791	525	646	979	1013	1032	4986	ENSG00000105755	ethylmalonic encephalopathy 1 [Source:HGNC Symbol;Acc:HGNC:23287]
ENST00000377737	1484.83	0.421982	0.137798	-3.06232	0.00219629	0.043735	1336	889	1370	1716	1781	1997	9089	0	0
ENST00000592738	540.999	0.42179	0.138758	-3.03976	0.00236766	0.0458014	441	370	493	571	650	785	3310	0	0
ENST00000393107	5497.66	0.421715	0.105755	-3.98765	6.67e-05	0.00392009	4771	3594	5025	6535	6580	7078	33583	ENSG00000115107	STEAP family member 3, metalloreductase [Source:HGNC Symbol;Acc:HGNC:24592]
ENST00000405359	7003	0.421581	0.113267	-3.72199	0.000197655	0.00848652	5777	4932	6273	7704	7877	10279	42842	ENSG00000218175
ENST00000582274	809.662	0.420154	0.141243	-2.9747	0.00293278	0.0527397	770	520	660	978	1008	1003	4939	ENSG00000136485	DDB1 and CUL4 associated factor 7 [Source:HGNC Symbol;Acc:HGNC:30915]
ENST00000506685	808.914	0.420118	0.123368	-3.4054	0.000660672	0.0195989	624	631	694	1043	982	946	4920	ENSG00000075539	FRY-like [Source:HGNC Symbol;Acc:HGNC:29127]
ENST00000450082	2620.77	0.420095	0.15793	-2.66	0.00781407	0.0968564	2498	1998	1713	3261	3113	3358	15941	0	0
ENST00000578586	676.041	0.419873	0.123079	-3.4114	0.000646302	0.0193441	604	470	560	823	836	826	4119	ENSG00000181396	2-oxoglutarate and iron-dependent oxygenase domain containing 3 [Source:HGNC Symbol;Acc:HGNC:26174]
ENST00000573583	1765.63	0.419508	0.121895	-3.44155	0.000578397	0.0178189	1623	1153	1505	2100	2169	2224	10774	ENSG00000167978	serine/arginine repetitive matrix 2 [Source:HGNC Symbol;Acc:HGNC:16639]
ENST00000442458	2621.45	0.419259	0.15799	-2.65371	0.00796122	0.0978887	2501	1998	1714	3261	3113	3358	15945	0	0
ENST00000579720	743.124	0.418876	0.133654	-3.13404	0.00172419	0.0373647	615	546	628	879	994	857	4519	ENSG00000265545
ENST00000582176	914.448	0.418726	0.125061	-3.34819	0.00081342	0.0225822	749	726	724	1019	1065	1291	5574	ENSG00000175792	RuvB-like AAA ATPase 1 [Source:HGNC Symbol;Acc:HGNC:10474]
ENST00000472807	214.561	0.41872	0.157896	-2.65188	0.00800455	0.0982057	179	148	186	274	274	246	1307	ENSG00000183765	checkpoint kinase 2 [Source:HGNC Symbol;Acc:HGNC:16627]
ENST00000402918	1128.47	0.418132	0.115437	-3.62216	0.00029215	0.0112339	1008	777	952	1299	1404	1441	6881	ENSG00000166897	extracellular leucine-rich repeat and fibronectin type III domain containing 2 [Source:HGNC Symbol;Acc:HGNC:29396]
ENST00000375527	468.562	0.418106	0.152094	-2.749	0.00597772	0.0820665	424	358	334	528	584	624	2852	ENSG00000204366	zinc finger and BTB domain containing 12 [Source:HGNC Symbol;Acc:HGNC:19066]
ENST00000586556	301.576	0.418016	0.14326	-2.9179	0.00352403	0.059408	271	202	253	343	365	408	1842	ENSG00000267348
ENST00000418192	376.387	0.417694	0.137196	-3.04451	0.00233062	0.0453762	314	291	298	482	454	450	2289	ENSG00000272419
ENST00000492695	3409.73	0.416947	0.1279	-3.25995	0.00111433	0.028119	2895	2776	2506	4186	3806	4585	20754	ENSG00000198034	ribosomal protein S4, X-linked [Source:HGNC Symbol;Acc:HGNC:10424]
ENST00000489724	238.183	0.416742	0.149911	-2.77993	0.00543705	0.0773545	211	167	193	291	298	291	1451	ENSG00000171135	jagunal homolog 1 (Drosophila) [Source:HGNC Symbol;Acc:HGNC:26926]
ENST00000491181	538.135	0.416594	0.153667	-2.71102	0.0067077	0.0881842	519	325	451	690	615	690	3290	ENSG00000163516	ankyrin repeat and zinc finger domain containing 1 [Source:HGNC Symbol;Acc:HGNC:25527]
ENST00000378083	2119.69	0.416325	0.118439	-3.51511	0.000439577	0.0147761	1932	1553	1637	2489	2559	2740	12910	ENSG00000069424	potassium voltage-gated channel, shaker-related subfamily, beta member 2 [Source:HGNC Symbol;Acc:HGNC:6229]
ENST00000528887	480.648	0.415407	0.131912	-3.14912	0.00163763	0.0361007	374	327	465	548	566	660	2940	ENSG00000254501
ENST00000523370	826.689	0.415094	0.119557	-3.47193	0.000516729	0.0164283	680	565	765	966	1050	1016	5042	ENSG00000176623	regulator of microtubule dynamics 1 [Source:HGNC Symbol;Acc:HGNC:24285]
ENST00000533338	2473.4	0.415065	0.1238	-3.3527	0.000800268	0.0222928	2101	1944	1912	3262	2875	2942	15036	ENSG00000168172	hook microtubule-tethering protein 3 [Source:HGNC Symbol;Acc:HGNC:23576]
ENST00000589673	263.223	0.415003	0.15516	-2.67467	0.00748035	0.0941668	210	170	254	346	314	314	1608	ENSG00000267755
ENST00000450253	5388.14	0.414883	0.110836	-3.74321	0.000181681	0.00803702	4603	4262	4150	6711	6163	6897	32786	ENSG00000151247	eukaryotic translation initiation factor 4E [Source:HGNC Symbol;Acc:HGNC:3287]
ENST00000353383	2152.5	0.414769	0.155169	-2.67301	0.00751736	0.0944968	2038	1199	1967	2619	2596	2757	13176	ENSG00000108557	retinoic acid induced 1 [Source:HGNC Symbol;Acc:HGNC:9834]
ENST00000427191	1051.48	0.41467	0.143722	-2.88523	0.00391127	0.0632109	913	854	743	1307	1273	1297	6387	ENSG00000163629	protein tyrosine phosphatase, non-receptor type 13 (APO-1/CD95 (Fas)-associated phosphatase) [Source:HGNC Symbol;Acc:HGNC:9646]
ENST00000546623	13771.6	0.414508	0.0951353	-4.35704	1.32e-05	0.00118173	12082	9468	12079	16009	15806	18674	84118	ENSG00000063177	ribosomal protein L18 [Source:HGNC Symbol;Acc:HGNC:10310]
ENST00000215570	1560.28	0.414327	0.147081	-2.81699	0.00484758	0.071922	1395	903	1487	1787	1885	2100	9557	ENSG00000099800	translocase of inner mitochondrial membrane 13 homolog (yeast) [Source:HGNC Symbol;Acc:HGNC:11816]
ENST00000373159	1991.68	0.414044	0.102816	-4.02704	5.65e-05	0.00348753	1734	1492	1609	2471	2349	2469	12124	ENSG00000054116	trafficking protein particle complex 3 [Source:HGNC Symbol;Acc:HGNC:19942]
ENST00000492339	329.85	0.413797	0.145489	-2.84418	0.00445258	0.0681407	287	212	298	372	418	428	2015	ENSG00000091073	deltex 2, E3 ubiquitin ligase [Source:HGNC Symbol;Acc:HGNC:15973]
ENST00000557304	381.034	0.413786	0.130803	-3.16343	0.00155922	0.0349925	313	273	336	498	406	501	2327	ENSG00000258660
ENST00000483837	550.905	0.413334	0.112962	-3.65905	0.000253155	0.0101448	471	404	462	642	660	719	3358	ENSG00000100413	polymerase (RNA) III (DNA directed) polypeptide H (22.9kD) [Source:HGNC Symbol;Acc:HGNC:30349]
ENST00000469287	8233.21	0.413	0.135211	-3.05448	0.00225452	0.0444757	8023	5529	6333	9987	9879	10443	50194	ENSG00000172354	guanine nucleotide binding protein (G protein), beta polypeptide 2 [Source:HGNC Symbol;Acc:HGNC:4398]
ENST00000452946	1152.31	0.412696	0.113964	-3.62128	0.000293144	0.0112545	1028	793	982	1322	1426	1476	7027	ENSG00000243902
ENST00000565535	1030.41	0.412179	0.126461	-3.25933	0.00111675	0.0281583	910	783	793	1332	1203	1247	6268	ENSG00000159593	NEDD8 activating enzyme E1 subunit 1 [Source:HGNC Symbol;Acc:HGNC:621]
ENST00000554366	1314.01	0.412081	0.134902	-3.05467	0.00225306	0.0444682	1149	1034	973	1644	1619	1563	7982	ENSG00000133983	COX16 cytochrome c oxidase assembly homolog (S. cerevisiae) [Source:HGNC Symbol;Acc:HGNC:20213]
ENST00000559182	270.387	0.411529	0.136905	-3.00594	0.00264759	0.0492525	222	204	226	310	319	368	1649	ENSG00000137871	zinc finger protein 280D [Source:HGNC Symbol;Acc:HGNC:25953]
ENST00000426915	492.534	0.411162	0.132256	-3.10885	0.0018782	0.0395147	415	317	466	610	589	612	3009	ENSG00000101473	acyl-CoA thioesterase 8 [Source:HGNC Symbol;Acc:HGNC:15919]
ENST00000398541	1438.78	0.411145	0.142381	-2.88765	0.00388135	0.0629398	1158	1230	1049	1714	1600	2005	8756	ENSG00000214541	ribosomal protein S4X pseudogene 3 [Source:HGNC Symbol;Acc:HGNC:16251]
ENST00000471355	4906.28	0.410921	0.137787	-2.9823	0.00286092	0.0518352	4452	3827	3494	5878	6088	6075	29814	ENSG00000163466	actin related protein 2/3 complex, subunit 2, 34kDa [Source:HGNC Symbol;Acc:HGNC:705]
ENST00000484194	3231.18	0.410832	0.150316	-2.73312	0.00627381	0.0847293	3101	1953	2758	4060	4098	3740	19710	ENSG00000204592	major histocompatibility complex, class I, E [Source:HGNC Symbol;Acc:HGNC:4962]
ENST00000426243	571.333	0.410789	0.155114	-2.64831	0.00808957	0.0987538	510	455	396	744	624	748	3477	ENSG00000236937	prostaglandin E synthase 3 (cytosolic) pseudogene 4 [Source:HGNC Symbol;Acc:HGNC:43825]
ENST00000427358	1797.96	0.410786	0.122307	-3.35864	0.000783267	0.0219991	1595	1383	1364	2144	2203	2245	10934	ENSG00000180185	fumarylacetoacetate hydrolase domain containing 1 [Source:HGNC Symbol;Acc:HGNC:14169]
ENST00000414059	245.433	0.410568	0.154802	-2.65222	0.00799653	0.0981458	216	186	185	305	266	339	1497	ENSG00000228407
ENST00000508250	2032.49	0.409677	0.148566	-2.75755	0.00582371	0.0807203	1720	1708	1418	2657	2367	2469	12339	ENSG00000145781	COMM domain containing 10 [Source:HGNC Symbol;Acc:HGNC:30201]
ENST00000597357	647.807	0.408946	0.120861	-3.38361	0.000715407	0.0207	574	486	509	796	751	829	3945	ENSG00000268309
ENST00000534506	897.008	0.408791	0.132175	-3.0928	0.00198277	0.0409116	784	700	677	1122	1093	1075	5451	ENSG00000166452	A kinase (PRKA) interacting protein 1 [Source:HGNC Symbol;Acc:HGNC:1170]
ENST00000599778	818.594	0.407922	0.104728	-3.89507	9.82e-05	0.00518521	714	585	698	960	967	1068	4992	ENSG00000079462	platelet-activating factor acetylhydrolase 1b, catalytic subunit 3 (29kDa) [Source:HGNC Symbol;Acc:HGNC:8576]
ENST00000483137	6625.97	0.406898	0.142836	-2.84871	0.00438971	0.0675384	5559	5569	4729	7715	7305	9468	40345	ENSG00000170144	heterogeneous nuclear ribonucleoprotein A3 [Source:HGNC Symbol;Acc:HGNC:24941]
ENST00000471266	1900.74	0.406419	0.136303	-2.98173	0.00286628	0.0519015	1491	1215	1933	2380	2312	2283	11614	ENSG00000118855	major facilitator superfamily domain containing 1 [Source:HGNC Symbol;Acc:HGNC:25874]
ENST00000488310	1384.65	0.406371	0.109156	-3.72285	0.000196984	0.00846659	1181	971	1230	1563	1746	1750	8441	ENSG00000240449
ENST00000508625	904.204	0.406319	0.102229	-3.97461	7.05e-05	0.00406993	757	672	777	1144	1040	1118	5508	ENSG00000121892	PDS5, regulator of cohesion maintenance, homolog A (S. cerevisiae) [Source:HGNC Symbol;Acc:HGNC:29088]
ENST00000499667	1590	0.406206	0.146385	-2.77492	0.00552151	0.0779342	1413	1230	1173	1917	2102	1815	9650	ENSG00000245067	IGFBP7 antisense RNA 1 [Source:HGNC Symbol;Acc:HGNC:40296]
ENST00000585164	236.144	0.405984	0.147601	-2.75055	0.00594945	0.081871	202	160	209	308	273	289	1441	ENSG00000169738	dicarbonyl/L-xylulose reductase [Source:HGNC Symbol;Acc:HGNC:18985]
ENST00000417181	3765.44	0.405969	0.149853	-2.70911	0.00674644	0.0884674	3300	3128	2560	4818	4407	4650	22863	ENSG00000241837	ATP synthase, H+ transporting, mitochondrial F1 complex, O subunit [Source:HGNC Symbol;Acc:HGNC:850]
ENST00000554147	571.603	0.405967	0.144228	-2.81475	0.00488152	0.0722681	527	353	508	697	707	698	3490	ENSG00000078304	protein phosphatase 2, regulatory subunit B', gamma [Source:HGNC Symbol;Acc:HGNC:9311]
ENST00000415009	1604.73	0.405928	0.114595	-3.54229	0.00039667	0.0138043	1318	1070	1541	2018	1883	1968	9798	ENSG00000155034	F-box and leucine-rich repeat protein 18 [Source:HGNC Symbol;Acc:HGNC:21874]
ENST00000480540	1641.76	0.405643	0.137259	-2.9553	0.00312365	0.0549395	1404	1353	1186	1962	2011	2055	9971	ENSG00000213598
ENST00000490528	478.965	0.405077	0.142438	-2.84389	0.00445668	0.0681762	453	305	404	569	566	629	2926	ENSG00000160993	alkB, alkylation repair homolog 4 (E. coli) [Source:HGNC Symbol;Acc:HGNC:21900]
ENST00000358459	1047.12	0.404949	0.147365	-2.74793	0.00599736	0.0822455	968	808	736	1200	1222	1443	6377	0	0
ENST00000493439	290.372	0.404647	0.133523	-3.03054	0.0024412	0.0466801	251	203	251	340	345	382	1772	ENSG00000160404	torsin family 2, member A [Source:HGNC Symbol;Acc:HGNC:11996]
ENST00000520221	9649.6	0.404529	0.143784	-2.81346	0.00490122	0.0724459	9354	6837	7075	10985	12295	12186	58732	ENSG00000108515	enolase 3 (beta, muscle) [Source:HGNC Symbol;Acc:HGNC:3354]
ENST00000591341	2011.26	0.404173	0.12819	-3.15292	0.00161644	0.0358372	1827	1299	1781	2282	2564	2519	12272	ENSG00000174886	NADH dehydrogenase (ubiquinone) 1 alpha subcomplex, 11, 14.7kDa [Source:HGNC Symbol;Acc:HGNC:20371]
ENST00000505696	388.928	0.403378	0.123848	-3.25704	0.00112579	0.0283297	336	288	321	477	440	509	2371	ENSG00000181381	DEAD (Asp-Glu-Ala-Asp) box polypeptide 60-like [Source:HGNC Symbol;Acc:HGNC:26429]
ENST00000538613	873.388	0.403147	0.152462	-2.64425	0.00818732	0.0994661	834	525	759	1009	1122	1084	5333	ENSG00000110801	proteasome (prosome, macropain) 26S subunit, non-ATPase, 9 [Source:HGNC Symbol;Acc:HGNC:9567]
ENST00000602827	329.819	0.403078	0.131824	-3.05771	0.00223038	0.0441343	253	247	301	420	376	414	2011	ENSG00000270108
ENST00000514118	1650.04	0.402936	0.117904	-3.41748	0.000632036	0.0190333	1479	1198	1339	2056	2017	1950	10039	ENSG00000177879	adaptor-related protein complex 3, sigma 1 subunit [Source:HGNC Symbol;Acc:HGNC:2013]
ENST00000243286	2883.35	0.402756	0.134087	-3.00369	0.00266723	0.0495004	2665	2043	2282	3443	3752	3349	17534	ENSG00000196507	transcription elongation factor A (SII)-like 3 [Source:HGNC Symbol;Acc:HGNC:28247]
ENST00000531643	545.765	0.40239	0.145345	-2.76851	0.00563138	0.07901	509	391	417	689	671	643	3320	ENSG00000166575	transmembrane protein 135 [Source:HGNC Symbol;Acc:HGNC:26167]
ENST00000382535	1020.6	0.40231	0.140776	-2.85781	0.00426571	0.066398	722	724	1038	1158	1174	1429	6245	0	0
ENST00000362830	463.658	0.401084	0.150523	-2.66461	0.00770776	0.0959947	432	346	337	536	577	593	2821	ENSG00000199700	RNA, U6 small nuclear 223, pseudogene [Source:HGNC Symbol;Acc:HGNC:47186]
ENST00000565931	656.637	0.400104	0.120973	-3.30738	0.000941747	0.0249582	510	465	631	792	800	807	4005	ENSG00000103549	ring finger protein 40, E3 ubiquitin protein ligase [Source:HGNC Symbol;Acc:HGNC:16867]
ENST00000460638	1938.1	0.400099	0.149471	-2.67677	0.00743354	0.0938955	1698	1620	1321	2314	2304	2516	11773	ENSG00000100129	eukaryotic translation initiation factor 3, subunit L [Source:HGNC Symbol;Acc:HGNC:18138]
ENST00000417115	1296.09	0.399823	0.129717	-3.08226	0.00205434	0.0418599	1137	980	1027	1514	1366	1890	7914	0	0
ENST00000447883	615.287	0.399753	0.119701	-3.33959	0.000839023	0.0229552	528	461	509	755	753	737	3743	0	0
ENST00000590982	630.771	0.399365	0.135712	-2.94274	0.00325319	0.0563136	516	438	583	661	754	905	3857	0	0
ENST00000544021	1146.2	0.399276	0.119918	-3.32956	0.000869819	0.0235433	1046	826	921	1322	1412	1453	6980	ENSG00000139192	TAP binding protein-like [Source:HGNC Symbol;Acc:HGNC:30683]
ENST00000466112	2836.23	0.398999	0.146791	-2.71814	0.00656499	0.086974	2695	2158	1972	3283	3386	3766	17260	ENSG00000168268	5'-nucleotidase domain containing 2 [Source:HGNC Symbol;Acc:HGNC:25717]
ENST00000477868	1621.87	0.398922	0.110137	-3.62204	0.000292288	0.0112357	1439	1218	1299	2049	1809	2064	9878	ENSG00000134371	cell division cycle 73 [Source:HGNC Symbol;Acc:HGNC:16783]
ENST00000313071	1014.14	0.398843	0.140902	-2.83063	0.00464558	0.0699555	717	721	1034	1154	1163	1416	6205	ENSG00000176165	forkhead box G1 [Source:HGNC Symbol;Acc:HGNC:3811]
ENST00000578759	566.634	0.398273	0.12696	-3.13701	0.00170682	0.0370896	520	407	452	674	650	752	3455	ENSG00000266066	polymerase (RNA) mitochondrial (DNA directed) pseudogene 1 [Source:HGNC Symbol;Acc:HGNC:28865]
ENST00000552259	550.718	0.397701	0.149753	-2.65572	0.00791393	0.0975427	469	461	391	680	623	724	3348	ENSG00000139117	copine VIII [Source:HGNC Symbol;Acc:HGNC:23498]
ENST00000343053	4347.8	0.397665	0.146023	-2.72331	0.00646321	0.0862273	4324	2740	3502	5428	5246	5276	26516	ENSG00000188986	negative elongation factor complex member B [Source:HGNC Symbol;Acc:HGNC:24324]
ENST00000564368	709.002	0.397334	0.135602	-2.93016	0.0033879	0.0578448	629	560	525	886	796	918	4314	ENSG00000103496	syntaxin 4 [Source:HGNC Symbol;Acc:HGNC:11439]
ENST00000493800	300.951	0.397249	0.138707	-2.86395	0.00418392	0.0656498	255	237	236	358	351	395	1832	ENSG00000143147	G protein-coupled receptor 161 [Source:HGNC Symbol;Acc:HGNC:23694]
ENST00000602662	5979.37	0.397041	0.0952312	-4.16923	3.06e-05	0.0022255	5234	4396	5032	7210	7244	7277	36393	ENSG00000270136	MINOS1-NBL1 readthrough [Source:HGNC Symbol;Acc:HGNC:48338]
ENST00000429388	396.492	0.396265	0.134969	-2.93597	0.00332501	0.0570491	332	310	319	471	498	480	2410	ENSG00000277147	long intergenic non-protein coding RNA 869 [Source:EntrezGene;Acc:57234]
ENST00000424693	4132.48	0.396189	0.0934529	-4.23945	2.24e-05	0.00176136	3595	2989	3567	5228	4742	5054	25175	ENSG00000115290	growth factor receptor-bound protein 14 [Source:HGNC Symbol;Acc:HGNC:4565]
ENST00000445810	2098.49	0.395541	0.107165	-3.69094	0.000223423	0.00927464	1768	1417	1980	2387	2508	2757	12817	0	0
ENST00000474838	2177.83	0.395418	0.138254	-2.86007	0.00423541	0.0661243	1963	1744	1550	2668	2561	2749	13235	ENSG00000082781	integrin, beta 5 [Source:HGNC Symbol;Acc:HGNC:6160]
ENST00000424157	959.061	0.395347	0.144008	-2.74532	0.00604522	0.0826955	761	659	918	1104	978	1460	5880	ENSG00000278080
ENST00000549365	421.647	0.39494	0.12585	-3.13819	0.00169994	0.0370258	364	323	339	515	496	529	2566	ENSG00000136048	DNA-damage regulated autophagy modulator 1 [Source:HGNC Symbol;Acc:HGNC:25645]
ENST00000588408	973.706	0.394898	0.103333	-3.82162	0.00013258	0.00639056	814	691	888	1224	1122	1198	5937	ENSG00000176563	cyclin N-terminal domain containing 1 [Source:HGNC Symbol;Acc:HGNC:26847]
ENST00000419789	425.43	0.394865	0.144535	-2.73196	0.00629581	0.0848844	332	362	331	542	487	531	2585	ENSG00000125676	THO complex 2 [Source:HGNC Symbol;Acc:HGNC:19073]
ENST00000326181	5373.92	0.394424	0.142032	-2.77701	0.0054862	0.0776603	5285	3822	3914	6380	6447	6873	32721	ENSG00000131653	TNF receptor-associated factor 7, E3 ubiquitin protein ligase [Source:HGNC Symbol;Acc:HGNC:20456]
ENST00000482817	3867.45	0.393976	0.131623	-2.99322	0.00276055	0.0506208	3180	2984	3239	4445	5243	4392	23483	ENSG00000220848	ribosomal protein S18 pseudogene 9 [Source:HGNC Symbol;Acc:HGNC:36483]
ENST00000549271	464.161	0.393961	0.118512	-3.32422	0.000886664	0.0238803	380	334	423	530	562	602	2831	ENSG00000123064	DEAD (Asp-Glu-Ala-Asp) box polypeptide 54 [Source:HGNC Symbol;Acc:HGNC:20084]
ENST00000325509	1888.36	0.39387	0.124881	-3.15397	0.00161066	0.0357673	1793	1244	1587	2230	2213	2459	11526	ENSG00000178860	musculin [Source:HGNC Symbol;Acc:HGNC:7321]
ENST00000590819	358.062	0.39368	0.146318	-2.69058	0.00713283	0.0915495	330	267	269	417	430	467	2180	ENSG00000125746	echinoderm microtubule associated protein like 2 [Source:HGNC Symbol;Acc:HGNC:18035]
ENST00000479155	1842.01	0.393477	0.147843	-2.66144	0.00778063	0.0965981	1842	1228	1399	2192	2257	2306	11224	ENSG00000131899	lethal giant larvae homolog 1 (Drosophila) [Source:HGNC Symbol;Acc:HGNC:6628]
ENST00000558908	346.003	0.39324	0.128408	-3.06242	0.00219552	0.043735	287	263	293	406	425	432	2106	ENSG00000140262	transcription factor 12 [Source:HGNC Symbol;Acc:HGNC:11623]
ENST00000430401	1532.18	0.392958	0.14088	-2.78931	0.00528205	0.0758267	1160	993	1605	1750	1843	2025	9376	ENSG00000240770	C21orf91 overlapping transcript 1 [Source:HGNC Symbol;Acc:HGNC:16729]
ENST00000391951	640.128	0.392398	0.11149	-3.51957	0.00043225	0.0146341	565	469	534	758	736	840	3902	ENSG00000142252	gem (nuclear organelle) associated protein 7 [Source:HGNC Symbol;Acc:HGNC:20045]
ENST00000416095	2062.57	0.392298	0.11378	-3.44785	0.00056506	0.0175374	1815	1536	1694	2304	2609	2593	12551	ENSG00000224550
ENST00000465349	865.197	0.39204	0.13957	-2.80892	0.00497083	0.0730435	723	726	640	1047	1053	1063	5252	ENSG00000143669	lysosomal trafficking regulator [Source:HGNC Symbol;Acc:HGNC:1968]
ENST00000435520	894.885	0.391783	0.140912	-2.78035	0.00543007	0.0772731	834	554	802	1030	1115	1130	5465	ENSG00000197586	ectonucleoside triphosphate diphosphohydrolase 6 (putative) [Source:HGNC Symbol;Acc:HGNC:3368]
ENST00000545132	7680.04	0.39175	0.116656	-3.35816	0.000784633	0.0220194	6397	6226	6083	8587	9600	9783	46676	ENSG00000162378	zyg-11 family member B, cell cycle regulator [Source:HGNC Symbol;Acc:HGNC:25820]
ENST00000574255	522.047	0.391684	0.131915	-2.96921	0.00298566	0.0533853	463	343	473	586	640	683	3188	ENSG00000170291	elongator acetyltransferase complex subunit 5 [Source:HGNC Symbol;Acc:HGNC:30617]
ENST00000556229	1966.27	0.391562	0.140205	-2.79279	0.00522563	0.0753947	1549	1700	1495	2222	2216	2784	11966	ENSG00000197102	dynein, cytoplasmic 1, heavy chain 1 [Source:HGNC Symbol;Acc:HGNC:2961]
ENST00000552707	437.974	0.391426	0.124725	-3.13832	0.0016992	0.0370258	352	350	365	506	527	565	2665	ENSG00000257222
ENST00000460037	3874.39	0.391267	0.143649	-2.72378	0.00645393	0.0861918	3373	3236	2727	4864	4211	5149	23560	ENSG00000082898	exportin 1 [Source:HGNC Symbol;Acc:HGNC:12825]
ENST00000461031	511.267	0.390822	0.131581	-2.9702	0.0029761	0.0532531	465	361	422	644	611	610	3113	ENSG00000167110	golgin A2 [Source:HGNC Symbol;Acc:HGNC:4425]
ENST00000413759	11360.4	0.389396	0.139642	-2.78854	0.00529468	0.0759457	10590	8850	8069	13866	13674	13973	69022	ENSG00000234782	tumor protein, translationally-controlled 1 pseudogene 9 [Source:HGNC Symbol;Acc:HGNC:49299]
ENST00000398368	11360.4	0.389396	0.139642	-2.78854	0.00529468	0.0759457	10590	8850	8069	13866	13674	13973	69022	0	0
ENST00000519899	1924.73	0.389139	0.13695	-2.84147	0.00449062	0.0685073	1755	1513	1398	2407	2277	2344	11694	ENSG00000169398	protein tyrosine kinase 2 [Source:HGNC Symbol;Acc:HGNC:9611]
ENST00000483059	1309.03	0.388855	0.126788	-3.06697	0.00216243	0.043321	1152	991	1051	1522	1382	1893	7991	0	0
ENST00000581826	728.979	0.388774	0.129873	-2.99349	0.00275805	0.0505973	634	571	569	915	878	862	4429	ENSG00000108582	carboxypeptidase D [Source:HGNC Symbol;Acc:HGNC:2301]
ENST00000532685	2262.03	0.388685	0.144767	-2.6849	0.00725508	0.0924741	2220	1550	1732	2773	2815	2675	13765	ENSG00000177156	transaldolase 1 [Source:HGNC Symbol;Acc:HGNC:11559]
ENST00000402285	7089.28	0.388431	0.12052	-3.22295	0.00126878	0.0305247	6172	5752	5334	8458	8303	9072	43091	ENSG00000143947	ribosomal protein S27a [Source:HGNC Symbol;Acc:HGNC:10417]
ENST00000491660	1203.64	0.388345	0.109936	-3.53246	0.000411708	0.0141854	978	891	1089	1435	1508	1424	7325	ENSG00000120742	stress-associated endoplasmic reticulum protein 1 [Source:HGNC Symbol;Acc:HGNC:10759]
ENST00000483958	1401.86	0.388123	0.103374	-3.75455	0.000173652	0.00777725	1170	1119	1145	1683	1632	1778	8527	ENSG00000117868	extended synaptotagmin-like protein 2 [Source:HGNC Symbol;Acc:HGNC:22211]
ENST00000609243	3539.54	0.388112	0.12047	-3.22165	0.00127454	0.0305568	3088	2253	3393	4101	4115	4695	21645	0	0
ENST00000478324	1535.97	0.388108	0.139364	-2.78484	0.00535536	0.07661	1482	1094	1162	1861	1882	1864	9345	ENSG00000174775	Harvey rat sarcoma viral oncogene homolog [Source:HGNC Symbol;Acc:HGNC:5173]
ENST00000409000	8264.3	0.388081	0.14299	-2.71404	0.00664673	0.0876403	7026	7061	5843	9976	10029	10204	50139	ENSG00000071082	ribosomal protein L31 [Source:HGNC Symbol;Acc:HGNC:10334]
ENST00000498343	2367.17	0.387917	0.117476	-3.30209	0.000959683	0.0253023	2076	1665	2074	2826	3021	2744	14406	ENSG00000171848	ribonucleotide reductase M2 [Source:HGNC Symbol;Acc:HGNC:10452]
ENST00000582832	2845.23	0.387904	0.0874707	-4.43467	9.22e-06	0.000909688	2421	2174	2409	3496	3269	3550	17319	ENSG00000011260	UTP18 small subunit (SSU) processome component homolog (yeast) [Source:HGNC Symbol;Acc:HGNC:24274]
ENST00000542515	13570.6	0.387901	0.141744	-2.73664	0.00620709	0.0841044	11614	8409	13320	16489	17477	15495	82804	ENSG00000149716	oral cancer overexpressed 1 [Source:HGNC Symbol;Acc:HGNC:17589]
ENST00000554887	2107.26	0.387423	0.133585	-2.90019	0.00372934	0.0615327	1979	1555	1599	2616	2560	2502	12811	ENSG00000090060	poly(A) polymerase alpha [Source:HGNC Symbol;Acc:HGNC:14981]
ENST00000482305	260.212	0.38722	0.14384	-2.69201	0.00710227	0.0913484	232	172	232	320	300	333	1589	ENSG00000143207	ring finger and WD repeat domain 2, E3 ubiquitin protein ligase [Source:HGNC Symbol;Acc:HGNC:17440]
ENST00000476753	537.746	0.386516	0.126157	-3.06377	0.00218564	0.0436221	471	412	430	612	658	689	3272	ENSG00000113966	ADP-ribosylation factor-like 6 [Source:HGNC Symbol;Acc:HGNC:13210]
ENST00000532088	1525.99	0.386244	0.096515	-4.00191	6.28e-05	0.0037622	1353	1117	1289	1845	1744	1950	9298	ENSG00000129083	coatomer protein complex, subunit beta 1 [Source:HGNC Symbol;Acc:HGNC:2231]
ENST00000513846	3253.91	0.385755	0.143966	-2.67948	0.0073736	0.0933918	3228	2304	2380	3878	3776	4258	19824	ENSG00000248180	glyceraldehyde-3-phosphate dehydrogenase pseudogene 60 [Source:HGNC Symbol;Acc:HGNC:4153]
ENST00000543763	370.692	0.385652	0.123227	-3.12961	0.00175041	0.0377497	306	269	335	460	409	483	2262	ENSG00000174718	KIAA1551 [Source:HGNC Symbol;Acc:HGNC:25559]
ENST00000443756	7813.82	0.38564	0.117001	-3.29604	0.000980577	0.025704	6520	6362	6196	8738	9750	9914	47480	0	0
ENST00000473136	433.864	0.384955	0.125588	-3.06521	0.00217516	0.0434867	362	313	390	539	458	588	2650	ENSG00000229729
ENST00000433465	1479.03	0.384708	0.137858	-2.7906	0.00526097	0.0756303	1357	1161	1074	1697	1782	1922	8993	ENSG00000223768	long intergenic non-protein coding RNA 205 [Source:HGNC Symbol;Acc:HGNC:16420]
ENST00000402311	703.237	0.384226	0.123867	-3.10193	0.00192261	0.0400818	566	573	578	898	811	848	4274	ENSG00000011454	RAB GTPase activating protein 1 [Source:HGNC Symbol;Acc:HGNC:17155]
ENST00000450766	3017.12	0.384054	0.100097	-3.83682	0.000124639	0.0061209	2698	2090	2667	3470	3474	4016	18415	0	0
ENST00000492222	17166.6	0.383749	0.12594	-3.04708	0.0023108	0.0451428	15108	13982	12709	20433	20404	21652	104288	ENSG00000224631
ENST00000444907	17166.6	0.383749	0.12594	-3.04708	0.0023108	0.0451428	15108	13982	12709	20433	20404	21652	104288	0	0
ENST00000424573	15073.6	0.38363	0.116141	-3.30315	0.000956041	0.0252196	13044	10512	13590	17285	19591	17745	91767	ENSG00000235174	ribosomal protein L39 pseudogene 3 [Source:HGNC Symbol;Acc:HGNC:21383]
ENST00000432529	1020.34	0.383319	0.114907	-3.33591	0.000850217	0.0231722	857	810	832	1229	1243	1229	6200	ENSG00000144451	sperm associated antigen 16 [Source:HGNC Symbol;Acc:HGNC:23225]
ENST00000492974	25105.5	0.383015	0.141406	-2.70862	0.00675627	0.0885325	24303	15831	21456	29797	31968	29669	153024	ENSG00000218426
ENST00000471526	322.296	0.382907	0.138503	-2.7646	0.0056992	0.0795691	272	248	266	352	393	432	1963	ENSG00000144736	SHQ1, H/ACA ribonucleoprotein assembly factor [Source:HGNC Symbol;Acc:HGNC:25543]
ENST00000476241	3538.07	0.382137	0.122393	-3.12222	0.0017949	0.0383315	3221	2501	2972	4017	4573	4245	21529	ENSG00000153187	heterogeneous nuclear ribonucleoprotein U (scaffold attachment factor A) [Source:HGNC Symbol;Acc:HGNC:5048]
ENST00000295958	5435.89	0.381832	0.126584	-3.01643	0.00255771	0.0480774	4747	4302	4223	6770	6721	6232	32995	ENSG00000163683	small integral membrane protein 14 [Source:HGNC Symbol;Acc:HGNC:27321]
ENST00000407940	6240.29	0.381358	0.13367	-2.85298	0.00433111	0.0670161	5194	5336	4621	7251	7572	7905	37879	ENSG00000220472
ENST00000392385	25132.9	0.381318	0.141453	-2.69572	0.0070236	0.0906744	24338	15840	21529	29809	31983	29692	153191	ENSG00000213121
ENST00000482874	224.881	0.381148	0.143183	-2.66196	0.00776875	0.0965092	195	165	189	278	261	282	1370	ENSG00000137266	solute carrier family 22, member 23 [Source:HGNC Symbol;Acc:HGNC:21106]
ENST00000458938	591.402	0.381045	0.125144	-3.04486	0.00232786	0.0453534	528	451	469	721	649	785	3603	ENSG00000238297	Small nucleolar RNA U3 [Source:RFAM;Acc:RF00012]
ENST00000502625	1290.87	0.381025	0.139209	-2.73707	0.00619884	0.0840205	1134	1054	947	1633	1527	1541	7836	ENSG00000113621	thioredoxin domain containing 15 [Source:HGNC Symbol;Acc:HGNC:20652]
ENST00000525085	2745.21	0.381005	0.133895	-2.84555	0.00443347	0.0679474	2516	1715	2538	3272	3415	3296	16752	ENSG00000151366	NADH dehydrogenase (ubiquinone) 1, subcomplex unknown, 2, 14.5kDa [Source:HGNC Symbol;Acc:HGNC:7706]
ENST00000419312	1900.08	0.379953	0.13014	-2.91958	0.00350504	0.0592019	1767	1443	1433	2270	2305	2332	11550	ENSG00000164828	Sad1 and UNC84 domain containing 1 [Source:HGNC Symbol;Acc:HGNC:18587]
ENST00000367495	3264.96	0.379495	0.133525	-2.84212	0.00448148	0.0684275	2979	2601	2373	3984	3807	4096	19840	ENSG00000118508	RAB32, member RAS oncogene family [Source:HGNC Symbol;Acc:HGNC:9772]
ENST00000586718	989.403	0.37903	0.106039	-3.57444	0.000350985	0.012706	889	718	834	1170	1161	1255	6027	ENSG00000141458	Niemann-Pick disease, type C1 [Source:HGNC Symbol;Acc:HGNC:7897]
ENST00000338150	6262.35	0.378994	0.132844	-2.85293	0.00433182	0.0670185	5207	5359	4659	7274	7588	7925	38012	ENSG00000164304	cancer antigen 1 [Source:HGNC Symbol;Acc:HGNC:21622]
ENST00000496191	452.829	0.377921	0.142178	-2.65808	0.00785873	0.0971456	373	353	379	601	540	505	2751	ENSG00000005483	lysine (K)-specific methyltransferase 2E [Source:HGNC Symbol;Acc:HGNC:18541]
ENST00000462124	284.269	0.377328	0.138153	-2.73122	0.00631002	0.0850264	224	208	266	323	325	390	1736	ENSG00000221829	Fanconi anemia, complementation group G [Source:HGNC Symbol;Acc:HGNC:3588]
ENST00000418959	2533.31	0.376778	0.0937408	-4.01936	5.84e-05	0.00357231	2225	1789	2269	2900	2949	3321	15453	0	0
ENST00000409372	1201.17	0.376505	0.0937601	-4.01563	5.93e-05	0.00360984	1024	884	1067	1377	1383	1589	7324	ENSG00000239306	RNA binding motif protein 14 [Source:HGNC Symbol;Acc:HGNC:14219]
ENST00000484351	1118.24	0.376214	0.111098	-3.38633	0.000708344	0.0205296	998	850	905	1338	1326	1385	6802	ENSG00000138382	methyltransferase like 5 [Source:HGNC Symbol;Acc:HGNC:25006]
ENST00000479778	683.802	0.375948	0.121787	-3.08693	0.00202236	0.0413948	598	540	539	839	770	874	4160	ENSG00000162923	WD repeat domain 26 [Source:HGNC Symbol;Acc:HGNC:21208]
ENST00000593370	697.888	0.374715	0.116523	-3.21581	0.00130078	0.0309543	608	508	606	865	838	822	4247	0	0
ENST00000504965	618.54	0.37373	0.132673	-2.81692	0.00484862	0.0719286	570	455	493	685	758	805	3766	ENSG00000113657	dihydropyrimidinase-like 3 [Source:HGNC Symbol;Acc:HGNC:3015]
ENST00000528048	3619.09	0.372844	0.110858	-3.36326	0.000770279	0.0217689	3156	2888	2859	4463	3969	4685	22020	ENSG00000204370	succinate dehydrogenase complex, subunit D, integral membrane protein [Source:HGNC Symbol;Acc:HGNC:10683]
ENST00000481007	448.394	0.372723	0.115277	-3.23328	0.00122377	0.0298231	381	329	398	552	505	568	2733	ENSG00000143353	lysophospholipase-like 1 [Source:HGNC Symbol;Acc:HGNC:20440]
ENST00000367208	887.561	0.372457	0.121752	-3.05914	0.00221972	0.0439995	725	742	709	1040	1039	1139	5394	ENSG00000182004	small nuclear ribonucleoprotein polypeptide E [Source:HGNC Symbol;Acc:HGNC:11161]
ENST00000436740	750.96	0.371813	0.136117	-2.73157	0.00630326	0.0849475	677	595	564	881	915	930	4562	ENSG00000163166	IWS1 homolog (S. cerevisiae) [Source:HGNC Symbol;Acc:HGNC:25467]
ENST00000489860	777.738	0.371755	0.131811	-2.82035	0.00479708	0.0714476	740	529	648	908	946	968	4739	ENSG00000160753	RUN and SH3 domain containing 1 [Source:HGNC Symbol;Acc:HGNC:17153]
ENST00000376854	1125.87	0.371617	0.0961202	-3.86617	0.000110559	0.00561864	974	824	995	1371	1306	1387	6857	ENSG00000135045	chromosome 9 open reading frame 40 [Source:HGNC Symbol;Acc:HGNC:23433]
ENST00000487036	951.827	0.371474	0.107686	-3.44959	0.000561439	0.0174484	842	727	781	1153	1094	1195	5792	ENSG00000163946	family with sequence similarity 208, member A [Source:HGNC Symbol;Acc:HGNC:30314]
ENST00000554717	1826.04	0.371438	0.123978	-2.99601	0.0027354	0.0503269	1558	1378	1562	2156	2374	2064	11092	ENSG00000140006	WD repeat domain 89 [Source:HGNC Symbol;Acc:HGNC:20489]
ENST00000596208	461.723	0.371415	0.118007	-3.14739	0.00164737	0.0362608	399	337	405	554	505	617	2817	ENSG00000196235	suppressor of Ty 5 homolog (S. cerevisiae) [Source:HGNC Symbol;Acc:HGNC:11469]
ENST00000492130	6700.5	0.37042	0.139046	-2.66401	0.00772142	0.0960836	6310	5058	5035	8759	7845	7697	40704	ENSG00000081087	osteopetrosis associated transmembrane protein 1 [Source:HGNC Symbol;Acc:HGNC:21652]
ENST00000540688	1092.53	0.370099	0.114986	-3.21865	0.00128794	0.0307442	843	907	940	1343	1210	1404	6647	ENSG00000139180	NADH dehydrogenase (ubiquinone) 1 alpha subcomplex, 9, 39kDa [Source:HGNC Symbol;Acc:HGNC:7693]
ENST00000320330	2207	0.36954	0.12949	-2.85381	0.00431979	0.0669169	2032	1496	1927	2653	2801	2524	13433	ENSG00000185928	PAXIP1 associated glutamate-rich protein 1 [Source:HGNC Symbol;Acc:HGNC:28707]
ENST00000557147	617.515	0.369426	0.110469	-3.34417	0.000825304	0.0227164	527	458	544	758	666	813	3766	ENSG00000272888
ENST00000415164	918.415	0.368973	0.139062	-2.6533	0.00797084	0.0979776	888	669	696	1103	1088	1144	5588	ENSG00000144224	UBX domain protein 4 [Source:HGNC Symbol;Acc:HGNC:14860]
ENST00000492106	766.346	0.368088	0.124716	-2.95141	0.00316325	0.0553838	670	585	633	941	943	884	4656	ENSG00000114446	intraflagellar transport 57 [Source:HGNC Symbol;Acc:HGNC:17367]
ENST00000495705	1525.98	0.367799	0.12245	-3.00367	0.00266745	0.0495004	1217	1302	1226	1838	1790	1893	9266	ENSG00000143013	LIM domain only 4 [Source:HGNC Symbol;Acc:HGNC:6644]
ENST00000428266	363.683	0.367731	0.13568	-2.71028	0.00672271	0.0882947	276	267	355	455	415	450	2218	ENSG00000151093	3-oxoacyl-ACP synthase, mitochondrial [Source:HGNC Symbol;Acc:HGNC:26063]
ENST00000347941	6612.23	0.367356	0.12376	-2.9683	0.00299456	0.053451	5865	5286	5098	7964	8110	7813	40136	ENSG00000126432	peroxiredoxin 5 [Source:HGNC Symbol;Acc:HGNC:9355]
ENST00000491192	19216	0.367272	0.0927093	-3.96154	7.45e-05	0.00424522	16820	14881	15925	23248	22421	23553	116848	ENSG00000135046	annexin A1 [Source:HGNC Symbol;Acc:HGNC:533]
ENST00000496068	481.271	0.366989	0.127882	-2.86975	0.00410803	0.0650163	358	382	447	553	571	620	2931	ENSG00000239280
ENST00000393185	15973.2	0.366945	0.103343	-3.55074	0.000384147	0.013482	13354	10864	15633	18506	18578	20601	97536	0	0
ENST00000522368	1169.43	0.366747	0.0902358	-4.06432	4.82e-05	0.00312537	990	870	1049	1378	1363	1473	7123	ENSG00000048392	ribonucleotide reductase M2 B (TP53 inducible) [Source:HGNC Symbol;Acc:HGNC:17296]
ENST00000486173	922.969	0.366432	0.132856	-2.7581	0.0058138	0.0806285	867	676	729	1170	1080	1091	5613	ENSG00000152104	protein tyrosine phosphatase, non-receptor type 14 [Source:HGNC Symbol;Acc:HGNC:9647]
ENST00000533126	1101.33	0.3663	0.118155	-3.10018	0.00193406	0.0402451	956	804	967	1453	1241	1283	6704	ENSG00000137509	prolylcarboxypeptidase (angiotensinase C) [Source:HGNC Symbol;Acc:HGNC:9344]
ENST00000374767	1933.01	0.366282	0.108468	-3.37688	0.000733139	0.0210689	1686	1533	1555	2293	2131	2569	11767	ENSG00000136783	nipsnap homolog 3A (C. elegans) [Source:HGNC Symbol;Acc:HGNC:23619]
ENST00000592996	920.736	0.365275	0.098926	-3.69241	0.000222141	0.00923705	780	683	826	1045	1088	1188	5610	ENSG00000173581	coiled-coil domain containing 106 [Source:HGNC Symbol;Acc:HGNC:30181]
ENST00000498274	31059.7	0.365265	0.091714	-3.98265	6.82e-05	0.00397762	27335	24098	25609	36352	36222	39321	188937	ENSG00000081154	PEST proteolytic signal containing nuclear protein [Source:HGNC Symbol;Acc:HGNC:30023]
ENST00000355677	1233.38	0.365083	0.133182	-2.74123	0.00612102	0.0832786	1207	831	1010	1472	1402	1601	7523	0	0
ENST00000609375	2825.36	0.364815	0.0993138	-3.67336	0.000239381	0.00976517	2437	2194	2373	3427	3364	3378	17173	ENSG00000125863	McKusick-Kaufman syndrome [Source:HGNC Symbol;Acc:HGNC:7108]
ENST00000563271	739.373	0.364278	0.107	-3.40446	0.000662943	0.0196403	581	579	674	881	825	965	4505	ENSG00000168701	transmembrane protein 208 [Source:HGNC Symbol;Acc:HGNC:25015]
ENST00000482345	553.363	0.36417	0.131167	-2.77639	0.00549657	0.0777248	511	417	435	682	613	711	3369	ENSG00000139505	myotubularin related protein 6 [Source:HGNC Symbol;Acc:HGNC:7453]
ENST00000456420	881.721	0.363403	0.114455	-3.17507	0.00149799	0.0340364	773	668	742	1003	1093	1083	5362	ENSG00000130731	chromosome 16 open reading frame 13 [Source:HGNC Symbol;Acc:HGNC:14141]
ENST00000598118	644.705	0.363392	0.133876	-2.71439	0.00663989	0.0875596	612	452	528	749	790	794	3925	ENSG00000089351	GRAM domain containing 1A [Source:HGNC Symbol;Acc:HGNC:29305]
ENST00000559280	1169.87	0.363032	0.10811	-3.358	0.000785091	0.0220251	1000	940	953	1418	1330	1472	7113	ENSG00000166803	KIAA0101 [Source:HGNC Symbol;Acc:HGNC:28961]
ENST00000330079	1000.72	0.361326	0.134121	-2.69403	0.00705933	0.0909679	858	649	982	1167	1254	1195	6105	0	0
ENST00000529247	7935.31	0.360953	0.0821007	-4.39646	1.1e-05	0.00103398	7048	5837	6919	9459	9052	10017	48332	ENSG00000254741
ENST00000429403	1127.61	0.360762	0.104279	-3.45959	0.000541	0.0169633	905	850	1052	1275	1370	1415	6867	ENSG00000134108	ADP-ribosylation factor-like 8B [Source:HGNC Symbol;Acc:HGNC:25564]
ENST00000548647	14965.6	0.360441	0.12989	-2.77497	0.00552069	0.0779342	13672	11996	11135	18312	17706	18036	90857	ENSG00000110955	ATP synthase, H+ transporting, mitochondrial F1 complex, beta polypeptide [Source:HGNC Symbol;Acc:HGNC:830]
ENST00000574226	1542.14	0.360355	0.116419	-3.09533	0.00196597	0.0406881	1350	1228	1233	1905	1811	1840	9367	ENSG00000171928	trans-golgi network vesicle protein 23 homolog B (S. cerevisiae) [Source:HGNC Symbol;Acc:HGNC:20399]
ENST00000556312	1250.11	0.360153	0.1236	-2.91387	0.00356978	0.0597522	990	899	1220	1643	1399	1469	7620	ENSG00000131966	actin-related protein 10 homolog (S. cerevisiae) [Source:HGNC Symbol;Acc:HGNC:17372]
ENST00000504284	993.273	0.360073	0.100029	-3.59969	0.000318602	0.0119512	817	720	942	1199	1131	1247	6056	ENSG00000136444	radical S-adenosyl methionine domain containing 1 [Source:HGNC Symbol;Acc:HGNC:25634]
ENST00000482299	1693.89	0.358227	0.101673	-3.52333	0.000426167	0.0144761	1520	1277	1416	1980	2006	2106	10305	ENSG00000189043	NDUFA4, mitochondrial complex associated [Source:HGNC Symbol;Acc:HGNC:7687]
ENST00000512087	534.79	0.357993	0.123185	-2.90615	0.00365909	0.0607249	472	408	444	632	651	644	3251	ENSG00000145247	OCIA domain containing 2 [Source:HGNC Symbol;Acc:HGNC:28685]
ENST00000527813	1108.6	0.357923	0.107804	-3.32012	0.000899775	0.0241343	1001	837	916	1301	1300	1390	6745	ENSG00000166471	transmembrane protein 41B [Source:HGNC Symbol;Acc:HGNC:28948]
ENST00000450241	1299.58	0.357876	0.088063	-4.06386	4.83e-05	0.00312666	1102	986	1155	1516	1505	1649	7913	ENSG00000197782	zinc finger protein 780A [Source:HGNC Symbol;Acc:HGNC:27603]
ENST00000477988	1866.88	0.357856	0.0932879	-3.83604	0.000125032	0.00612942	1578	1451	1620	2316	2117	2274	11356	ENSG00000061676	NCK-associated protein 1 [Source:HGNC Symbol;Acc:HGNC:7666]
ENST00000504032	5709.19	0.357832	0.130168	-2.749	0.00597771	0.0820665	5037	4626	4396	6988	7039	6542	34628	ENSG00000249348	UGDH antisense RNA 1 [Source:HGNC Symbol;Acc:HGNC:40601]
ENST00000361697	443.983	0.357345	0.125455	-2.8484	0.004394	0.0675544	397	325	379	503	540	559	2703	0	0
ENST00000408639	635.219	0.357205	0.12228	-2.92122	0.00348666	0.0589808	547	435	601	753	771	765	3872	ENSG00000221566	microRNA 1181 [Source:HGNC Symbol;Acc:HGNC:35262]
ENST00000530739	659.111	0.356913	0.123383	-2.89272	0.00381918	0.0623779	591	487	557	713	778	891	4017	ENSG00000143156	NME/NM23 family member 7 [Source:HGNC Symbol;Acc:HGNC:20461]
ENST00000309594	1421.99	0.356841	0.104553	-3.41302	0.000642463	0.019248	1209	1029	1311	1681	1737	1689	8656	ENSG00000173141	mitochondrial ribosomal protein L57 [Source:HGNC Symbol;Acc:HGNC:14514]
ENST00000479131	1244.11	0.356058	0.106426	-3.3456	0.000821034	0.0226644	1119	935	1041	1520	1440	1513	7568	ENSG00000084073	zinc metallopeptidase STE24 [Source:HGNC Symbol;Acc:HGNC:12877]
ENST00000561441	468.053	0.355456	0.116688	-3.04621	0.00231749	0.0452376	390	367	405	551	518	620	2851	ENSG00000081014	adaptor-related protein complex 4, epsilon 1 subunit [Source:HGNC Symbol;Acc:HGNC:573]
ENST00000561372	1496.16	0.355401	0.107889	-3.29415	0.000987185	0.0258125	1361	1021	1358	1775	1690	1924	9129	ENSG00000128463	ER membrane protein complex subunit 4 [Source:HGNC Symbol;Acc:HGNC:28032]
ENST00000382040	2285.08	0.355051	0.101623	-3.49382	0.000476169	0.0155541	2015	1748	1926	2729	2740	2732	13890	ENSG00000134321	radical S-adenosyl methionine domain containing 2 [Source:HGNC Symbol;Acc:HGNC:30908]
ENST00000573262	9276.38	0.354313	0.0728518	-4.86347	1.15e-06	0.000188084	7870	6963	8410	10714	10477	12095	56529	ENSG00000243678	NME1-NME2 readthrough [Source:HGNC Symbol;Acc:HGNC:33531]
ENST00000529110	822.86	0.353674	0.133195	-2.65531	0.00792347	0.0976105	779	599	660	899	966	1111	5014	ENSG00000090581	N-acetylglucosamine-1-phosphate transferase, gamma subunit [Source:HGNC Symbol;Acc:HGNC:23026]
ENST00000605365	1096.56	0.353199	0.118968	-2.96885	0.00298919	0.053392	905	913	896	1373	1192	1387	6666	ENSG00000271707	ATPase, Na+/K+ transporting, beta 3 pseudogene [Source:HGNC Symbol;Acc:HGNC:807]
ENST00000409916	3399.97	0.353133	0.103437	-3.414	0.000640171	0.0191934	3093	2568	2808	4148	3921	4140	20678	ENSG00000115540	MOB family member 4, phocein [Source:HGNC Symbol;Acc:HGNC:17261]
ENST00000432230	615.06	0.353009	0.117453	-3.00553	0.00265118	0.0492951	502	497	527	739	732	740	3737	ENSG00000235609
ENST00000427155	1512.35	0.352597	0.126487	-2.78761	0.00530982	0.0761006	1245	1143	1371	1631	1616	2234	9240	ENSG00000196155	pleckstrin homology domain containing, family G (with RhoGef domain) member 4 [Source:HGNC Symbol;Acc:HGNC:24501]
ENST00000580218	2552.34	0.352541	0.132555	-2.65958	0.00782379	0.0969181	2445	1902	1968	3120	3057	3017	15509	ENSG00000108406	DEAH (Asp-Glu-Ala-His) box polypeptide 40 [Source:HGNC Symbol;Acc:HGNC:18018]
ENST00000435100	3076.13	0.352334	0.118007	-2.98571	0.00282924	0.0514283	2670	2029	3008	3760	3311	4025	18803	ENSG00000233558
ENST00000265753	25660.9	0.352213	0.119594	-2.94507	0.0032288	0.0561171	24139	19630	19867	30587	29946	31824	155993	ENSG00000106682	eukaryotic translation initiation factor 4H [Source:HGNC Symbol;Acc:HGNC:12741]
ENST00000558924	4333.84	0.352134	0.116518	-3.02213	0.00251	0.0474982	3989	3317	3455	5433	4965	5182	26341	ENSG00000140612	SEC11 homolog A (S. cerevisiae) [Source:HGNC Symbol;Acc:HGNC:17718]
ENST00000309283	2302.41	0.352016	0.0923272	-3.8127	0.000137457	0.00657955	1882	1752	2126	2753	2732	2764	14009	ENSG00000072041	solute carrier family 6 (neutral amino acid transporter), member 15 [Source:HGNC Symbol;Acc:HGNC:13621]
ENST00000579594	764.505	0.351974	0.113929	-3.08942	0.00200551	0.0411798	640	620	638	928	830	996	4652	ENSG00000166845	chromosome 18 open reading frame 54 [Source:HGNC Symbol;Acc:HGNC:13796]
ENST00000487972	567.876	0.351936	0.118015	-2.98212	0.00286256	0.0518572	511	422	480	705	628	712	3458	ENSG00000243094
ENST00000581858	1334.79	0.351467	0.103472	-3.39673	0.000681966	0.0200566	1220	981	1131	1580	1533	1682	8127	ENSG00000177731	flightless I homolog (Drosophila) [Source:HGNC Symbol;Acc:HGNC:3750]
ENST00000555757	590.135	0.35132	0.111219	-3.15883	0.00158406	0.0353687	505	465	498	692	679	751	3590	ENSG00000100744	GSK3B interacting protein [Source:HGNC Symbol;Acc:HGNC:20343]
ENST00000493442	6762.05	0.351166	0.102634	-3.42155	0.000622659	0.0188109	5797	5446	5578	8282	7877	8092	41072	ENSG00000123575	family with sequence similarity 199, X-linked [Source:HGNC Symbol;Acc:HGNC:25195]
ENST00000492725	838.065	0.351115	0.109365	-3.21048	0.00132516	0.031352	706	679	698	1009	942	1062	5096	ENSG00000244124	ATP1B3 antisense RNA 1 [Source:HGNC Symbol;Acc:HGNC:40088]
ENST00000599420	854.041	0.351021	0.116679	-3.00842	0.00262607	0.0489618	733	624	774	951	930	1203	5215	ENSG00000099331	myosin IXB [Source:HGNC Symbol;Acc:HGNC:7609]
ENST00000495444	1354.84	0.350496	0.118439	-2.95929	0.00308349	0.0544832	1007	1117	1243	1635	1474	1774	8250	ENSG00000115419	glutaminase [Source:HGNC Symbol;Acc:HGNC:4331]
ENST00000524778	910.529	0.350304	0.122874	-2.85093	0.00435915	0.0672287	823	712	723	1062	1098	1114	5532	ENSG00000077254	ubiquitin specific peptidase 33 [Source:HGNC Symbol;Acc:HGNC:20059]
ENST00000391457	1484.78	0.35029	0.0895371	-3.91223	9.14e-05	0.00491834	1292	1095	1333	1786	1696	1840	9042	0	0
ENST00000541130	3021.42	0.350181	0.115783	-3.02445	0.00249084	0.0472788	2872	2152	2510	3489	3593	3779	18395	0	0
ENST00000342456	1353.43	0.349715	0.118754	-2.94487	0.00323088	0.0561171	1182	1049	1134	1431	1594	1853	8243	ENSG00000006534	aldehyde dehydrogenase 3 family, member B1 [Source:HGNC Symbol;Acc:HGNC:410]
ENST00000007633	1353.43	0.349715	0.118754	-2.94487	0.00323088	0.0561171	1182	1049	1134	1431	1594	1853	8243	0	0
ENST00000434449	1353.43	0.349715	0.118754	-2.94487	0.00323088	0.0561171	1182	1049	1134	1431	1594	1853	8243	0	0
ENST00000529232	1353.43	0.349715	0.118754	-2.94487	0.00323088	0.0561171	1182	1049	1134	1431	1594	1853	8243	0	0
ENST00000252329	1353.2	0.349566	0.123703	-2.82585	0.00471558	0.0706457	1289	981	1096	1683	1486	1706	8241	ENSG00000157778	proteasome (prosome, macropain) assembly chaperone 3 [Source:HGNC Symbol;Acc:HGNC:22420]
ENST00000539229	1353.78	0.348872	0.118868	-2.93494	0.00333611	0.0571984	1184	1049	1134	1431	1594	1853	8245	0	0
ENST00000482635	5585.12	0.348641	0.0833001	-4.18536	2.85e-05	0.00210829	4734	4435	4797	6536	6306	7173	33981	ENSG00000069849	ATPase, Na+/K+ transporting, beta 3 polypeptide [Source:HGNC Symbol;Acc:HGNC:806]
ENST00000608372	7897.11	0.348551	0.111074	-3.13801	0.001701	0.0370281	7182	5992	6504	10056	8967	9306	48007	ENSG00000153130	short coiled-coil protein [Source:HGNC Symbol;Acc:HGNC:20335]
ENST00000465135	1382.06	0.348082	0.100676	-3.45744	0.00054533	0.0170502	1231	1055	1166	1572	1602	1786	8412	ENSG00000143443	chromosome 1 open reading frame 56 [Source:HGNC Symbol;Acc:HGNC:26045]
ENST00000595508	1375.55	0.348059	0.0871062	-3.99581	6.45e-05	0.00382867	1148	1049	1251	1596	1585	1747	8376	ENSG00000269749
ENST00000596839	670.139	0.347433	0.115181	-3.0164	0.00255796	0.0480774	577	508	587	742	750	922	4086	ENSG00000269534
ENST00000606136	1738.98	0.346779	0.0994706	-3.48625	0.000489852	0.0158826	1522	1279	1556	1956	2116	2156	10585	0	0
ENST00000389063	3462.41	0.346372	0.111754	-3.09943	0.00193895	0.0402921	3133	2714	2773	4310	3869	4248	21047	ENSG00000172795	decapping mRNA 2 [Source:HGNC Symbol;Acc:HGNC:24452]
ENST00000256433	4652.86	0.346234	0.12047	-2.87403	0.00405267	0.0644965	4321	3532	3724	5813	5452	5426	28268	ENSG00000134049	immediate early response 3 interacting protein 1 [Source:HGNC Symbol;Acc:HGNC:18550]
ENST00000444665	1142.84	0.346164	0.130186	-2.65899	0.00783757	0.0969885	1067	890	876	1310	1290	1521	6954	ENSG00000228852
ENST00000543507	445.899	0.345789	0.121508	-2.84582	0.00442966	0.0679474	404	329	379	532	501	571	2716	ENSG00000073614	lysine (K)-specific demethylase 5A [Source:HGNC Symbol;Acc:HGNC:9886]
ENST00000512567	945.839	0.345678	0.113776	-3.03824	0.00237966	0.0459536	749	728	887	1185	1098	1107	5754	ENSG00000163743	ring finger and CHY zinc finger domain containing 1, E3 ubiquitin protein ligase [Source:HGNC Symbol;Acc:HGNC:17479]
ENST00000475310	1236.58	0.345445	0.120783	-2.86005	0.00423573	0.0661243	1092	999	980	1457	1337	1660	7525	ENSG00000078618	nardilysin (N-arginine dibasic convertase) [Source:HGNC Symbol;Acc:HGNC:7995]
ENST00000476368	1176.84	0.345269	0.111828	-3.0875	0.00201846	0.041362	1057	811	1084	1427	1377	1415	7171	ENSG00000156515	hexokinase 1 [Source:HGNC Symbol;Acc:HGNC:4922]
ENST00000553638	827.25	0.345203	0.120567	-2.86317	0.00419419	0.0657437	705	659	694	906	1028	1035	5027	ENSG00000258793
ENST00000562557	2021.63	0.344958	0.111253	-3.10067	0.00193086	0.0402125	1835	1408	1826	2241	2461	2548	12319	ENSG00000103495	MYC-associated zinc finger protein (purine-binding transcription factor) [Source:HGNC Symbol;Acc:HGNC:6914]
ENST00000591924	993.142	0.34495	0.110679	-3.11668	0.001829	0.0389034	910	723	851	1162	1180	1218	6044	ENSG00000141429	polypeptide N-acetylgalactosaminyltransferase 1 [Source:HGNC Symbol;Acc:HGNC:4123]
ENST00000531543	2224.15	0.344805	0.0959643	-3.59306	0.000326821	0.0121688	1905	1698	1969	2747	2586	2619	13524	ENSG00000137692	DCN1, defective in cullin neddylation 1, domain containing 5 [Source:HGNC Symbol;Acc:HGNC:28409]
ENST00000511329	660.746	0.344704	0.125556	-2.74541	0.00604348	0.0826826	588	491	568	869	714	792	4022	ENSG00000248881
ENST00000485194	5968.83	0.34379	0.0969426	-3.54633	0.000390639	0.0136318	4858	4372	5780	7276	6934	7134	36354	ENSG00000133657	ATPase type 13A3 [Source:HGNC Symbol;Acc:HGNC:24113]
ENST00000610136	4071.23	0.343295	0.112636	-3.04782	0.00230506	0.0451099	3618	2703	3923	4648	4664	5307	24863	0	0
ENST00000577759	5389.36	0.343249	0.103517	-3.31586	0.000913613	0.0243919	4873	4179	4413	6434	6314	6539	32752	ENSG00000108298	ribosomal protein L19 [Source:HGNC Symbol;Acc:HGNC:10312]
ENST00000486491	513.073	0.342978	0.127534	-2.68931	0.00715994	0.0917431	441	402	434	557	581	711	3126	ENSG00000070785	eukaryotic translation initiation factor 2B, subunit 3 gamma, 58kDa [Source:HGNC Symbol;Acc:HGNC:3259]
ENST00000609142	4074.64	0.342686	0.112912	-3.03498	0.00240554	0.0462785	3622	2704	3929	4649	4668	5312	24884	0	0
ENST00000515587	519.047	0.342622	0.123895	-2.76543	0.00568479	0.0795047	467	398	428	624	612	626	3155	ENSG00000249915	programmed cell death 6 [Source:HGNC Symbol;Acc:HGNC:8765]
ENST00000476663	1411.2	0.342593	0.121229	-2.82601	0.00471322	0.0706457	1299	1102	1111	1592	1646	1832	8582	ENSG00000204310	1-acylglycerol-3-phosphate O-acyltransferase 1 [Source:HGNC Symbol;Acc:HGNC:324]
ENST00000275729	1396.99	0.342347	0.125665	-2.72428	0.0064441	0.0861198	1327	1041	1112	1577	1575	1877	8509	0	0
ENST00000428758	1396.99	0.342347	0.125665	-2.72428	0.0064441	0.0861198	1327	1041	1112	1577	1575	1877	8509	0	0
ENST00000357415	4623.77	0.342027	0.111699	-3.06204	0.00219837	0.0437552	4018	3768	3732	5722	5327	5505	28072	0	0
ENST00000380004	4623.77	0.342027	0.111699	-3.06204	0.00219837	0.0437552	4018	3768	3732	5722	5327	5505	28072	0	0
ENST00000218340	3174.4	0.341833	0.12575	-2.71835	0.00656082	0.0869343	2838	2588	2453	4040	3510	3849	19278	ENSG00000102218	retinitis pigmentosa 2 (X-linked recessive) [Source:HGNC Symbol;Acc:HGNC:10274]
ENST00000463617	1258.35	0.341552	0.117167	-2.91508	0.00355595	0.059679	1185	873	1096	1550	1394	1572	7670	ENSG00000100417	phosphomannomutase 1 [Source:HGNC Symbol;Acc:HGNC:9114]
ENST00000324228	4081.21	0.341442	0.112622	-3.03174	0.00243146	0.0465434	3630	2712	3935	4655	4674	5317	24923	0	0
ENST00000553356	871.036	0.341258	0.12341	-2.76524	0.00568817	0.0795105	754	692	723	942	1085	1097	5293	ENSG00000100739	bradykinin receptor B1 [Source:HGNC Symbol;Acc:HGNC:1029]
ENST00000309579	2224.69	0.341173	0.127275	-2.68059	0.00734923	0.0932244	1941	1801	1785	2508	2838	2623	13496	ENSG00000173915	up-regulated during skeletal muscle growth 5 homolog (mouse) [Source:HGNC Symbol;Acc:HGNC:30889]
ENST00000609618	1978.53	0.340889	0.128678	-2.64916	0.00806922	0.0985546	1847	1366	1737	2380	2465	2240	12035	ENSG00000263136	PAXIP1 associated glutamate-rich protein 1 [Source:HGNC Symbol;Acc:HGNC:28707]
ENST00000574980	983.254	0.339527	0.117622	-2.88661	0.00389423	0.063082	873	686	910	1087	1211	1224	5991	ENSG00000103145	host cell factor C1 regulator 1 (XPO1 dependent) [Source:HGNC Symbol;Acc:HGNC:21198]
ENST00000558100	586.744	0.339227	0.116129	-2.92112	0.00348771	0.0589904	501	475	488	692	659	753	3568	ENSG00000069956	mitogen-activated protein kinase 6 [Source:HGNC Symbol;Acc:HGNC:6879]
ENST00000367287	5264.39	0.338649	0.120376	-2.81327	0.0049041	0.0724617	4710	4334	4049	6201	6057	6618	31969	ENSG00000134375	translocase of inner mitochondrial membrane 17 homolog A (yeast) [Source:HGNC Symbol;Acc:HGNC:17315]
ENST00000359715	4151.17	0.338599	0.112665	-3.00535	0.00265273	0.0493164	3691	2761	4014	4739	4731	5415	25351	0	0
ENST00000504637	3850.03	0.338579	0.116052	-2.91748	0.00352872	0.0594463	3439	3127	3027	4424	4557	4807	23381	ENSG00000138758	septin 11 [Source:HGNC Symbol;Acc:HGNC:25589]
ENST00000437765	1911.48	0.338406	0.107636	-3.14399	0.00166661	0.0365099	1651	1339	1824	2330	2246	2254	11644	ENSG00000119820	Yip1 domain family, member 4 [Source:HGNC Symbol;Acc:HGNC:28145]
ENST00000575957	903.336	0.337793	0.125466	-2.6923	0.00709609	0.0913173	738	643	887	1034	1134	1065	5501	ENSG00000141543	eukaryotic translation initiation factor 4A3 [Source:HGNC Symbol;Acc:HGNC:18683]
ENST00000456859	7165.16	0.337653	0.10927	-3.0901	0.00200091	0.041141	6507	5669	5729	8151	8182	9336	43574	ENSG00000110958	prostaglandin E synthase 3 (cytosolic) [Source:HGNC Symbol;Acc:HGNC:16049]
ENST00000567682	844.936	0.337385	0.122861	-2.74606	0.00603158	0.0825723	795	609	711	950	1017	1061	5143	ENSG00000103507	branched chain ketoacid dehydrogenase kinase [Source:HGNC Symbol;Acc:HGNC:16902]
ENST00000443449	711.821	0.337226	0.109305	-3.08518	0.00203431	0.0415415	576	546	665	797	846	904	4334	ENSG00000239789	mitochondrial ribosomal protein S17 [Source:HGNC Symbol;Acc:HGNC:14047]
ENST00000518013	663.836	0.3369	0.107145	-3.14433	0.00166468	0.0364911	566	495	607	821	743	810	4042	ENSG00000156831	non-SMC element 2, MMS21 homolog (S. cerevisiae) [Source:HGNC Symbol;Acc:HGNC:26513]
ENST00000457361	701.727	0.336645	0.115252	-2.92096	0.00348957	0.0590133	591	577	584	846	792	874	4264	ENSG00000030419	IKAROS family zinc finger 2 (Helios) [Source:HGNC Symbol;Acc:HGNC:13177]
ENST00000480753	991.785	0.336489	0.126429	-2.66148	0.00777969	0.0965963	922	772	778	1172	1172	1209	6025	ENSG00000138434	sperm specific antigen 2 [Source:HGNC Symbol;Acc:HGNC:11319]
ENST00000551806	3684.94	0.33629	0.120128	-2.79943	0.00511935	0.0744762	3500	2808	2896	4446	4101	4663	22414	ENSG00000111780	Glutamyl-tRNA(Gln) amidotransferase subunit C, mitochondrial {ECO:0000313|Ensembl:ENSP00000229384} [Source:UniProtKB/TrEMBL;Acc:J3KMY1]
ENST00000315713	1622.21	0.336112	0.110817	-3.03305	0.00242099	0.0464172	1395	1333	1324	1991	1809	2003	9855	ENSG00000117528	ATP-binding cassette, sub-family D (ALD), member 3 [Source:HGNC Symbol;Acc:HGNC:67]
ENST00000455170	822.08	0.335655	0.113948	-2.94568	0.00322249	0.0560438	765	592	707	980	912	1053	5009	ENSG00000238197	PAXBP1 antisense RNA 1 [Source:HGNC Symbol;Acc:HGNC:39603]
ENST00000477195	877.401	0.335238	0.121262	-2.76457	0.00569981	0.0795691	676	673	853	983	965	1204	5354	ENSG00000080845	discs, large (Drosophila) homolog-associated protein 4 [Source:HGNC Symbol;Acc:HGNC:24476]
ENST00000440854	4225.15	0.334937	0.114614	-2.9223	0.00347451	0.0588646	3761	2798	4109	4814	4818	5504	25804	0	0
ENST00000392290	961.97	0.334764	0.105684	-3.16759	0.00153706	0.0346794	773	713	938	1108	1105	1227	5864	ENSG00000162972	chromosome 2 open reading frame 47 [Source:HGNC Symbol;Acc:HGNC:26198]
ENST00000452356	572.708	0.33409	0.121873	-2.74129	0.00611992	0.0832786	490	412	537	705	678	664	3486	0	0
ENST00000445713	2610.98	0.33405	0.091577	-3.64775	0.000264544	0.0104476	2068	2080	2424	3051	2953	3315	15891	ENSG00000213261
ENST00000522048	1189.49	0.334013	0.10743	-3.10913	0.00187638	0.0395147	938	892	1167	1380	1319	1559	7255	ENSG00000025770	non-SMC condensin II complex, subunit H2 [Source:HGNC Symbol;Acc:HGNC:25071]
ENST00000528547	6103.36	0.333121	0.123087	-2.70638	0.00680203	0.0889326	5454	5036	4717	7509	7004	7317	37037	ENSG00000118181	ribosomal protein S25 [Source:HGNC Symbol;Acc:HGNC:10413]
ENST00000514518	1874.78	0.333015	0.10107	-3.2949	0.00098456	0.0257753	1665	1406	1647	2195	2261	2224	11398	ENSG00000164615	calcium modulating ligand [Source:HGNC Symbol;Acc:HGNC:1471]
ENST00000535327	809.163	0.332663	0.102815	-3.23554	0.00121411	0.0296986	694	640	698	969	918	1001	4920	ENSG00000216937	coiled-coil domain containing 7 [Source:HGNC Symbol;Acc:HGNC:26533]
ENST00000588705	4889.88	0.332552	0.117441	-2.83165	0.00463083	0.0698297	4542	3741	3962	6080	5677	5701	29703	ENSG00000267228	immediate early response 3 interacting protein 1 [Source:HGNC Symbol;Acc:HGNC:18550]
ENST00000506197	918.707	0.332451	0.120272	-2.76417	0.00570686	0.0796022	802	634	879	1097	1108	1076	5596	ENSG00000250317	small integral membrane protein 20 [Source:HGNC Symbol;Acc:HGNC:37260]
ENST00000470455	4786.97	0.331838	0.11046	-3.00415	0.00266322	0.0494663	4214	3937	3821	5652	5302	6167	29093	ENSG00000114573	ATPase, H+ transporting, lysosomal 70kDa, V1 subunit A [Source:HGNC Symbol;Acc:HGNC:851]
ENST00000538620	4786.97	0.331838	0.11046	-3.00415	0.00266322	0.0494663	4214	3937	3821	5652	5302	6167	29093	0	0
ENST00000381151	4437.51	0.331705	0.0945013	-3.51005	0.000448014	0.0149653	3500	3637	4021	5234	5009	5585	26986	ENSG00000198743	solute carrier family 5 (sodium/myo-inositol cotransporter), member 3 [Source:HGNC Symbol;Acc:HGNC:11038]
[truncated: 1,579 more rows]

## Sheet: ALl signficant transcripts
Ensembl Transcript ID	Base Mean	log2 Fold Change	lfcSE	Stat	p-value	p-adj	Untreated 1	Untreated 2	Untreated 3	Dox induced 1	Dox induced 2	Dox induced 3	Total	Gene	Description
ENST00000354485	50621.8	5.79062	0.120085	-48.2208	0	0	1152	1089	1549	99387	99204	120416	322797	ENSG00000107104	KN motif and ankyrin repeat domains 1 [Source:HGNC Symbol;Acc:HGNC:19309]
ENST00000382293	61290.5	5.72117	0.114966	-49.7641	0	0	1562	1403	2015	120455	120176	145132	390743	ENSG00000107104	KN motif and ankyrin repeat domains 1 [Source:HGNC Symbol;Acc:HGNC:19309]
ENST00000382297	61309.1	5.68743	0.117189	-48.5321	0	0	1578	1413	2053	120471	120186	145156	390857	ENSG00000107104	KN motif and ankyrin repeat domains 1 [Source:HGNC Symbol;Acc:HGNC:19309]
ENST00000489369	61309.1	5.68743	0.117189	-48.5321	0	0	1578	1413	2053	120471	120186	145156	390857	ENSG00000107104	KN motif and ankyrin repeat domains 1 [Source:HGNC Symbol;Acc:HGNC:19309]
ENST00000382303	61310.4	5.68362	0.117482	-48.3786	0	0	1580	1413	2057	120471	120188	145156	390865	ENSG00000107104	KN motif and ankyrin repeat domains 1 [Source:HGNC Symbol;Acc:HGNC:19309]
ENST00000382289	16048.3	5.35852	0.114888	-46.6412	0	0	563	455	681	31529	31752	37232	102212	ENSG00000107104	KN motif and ankyrin repeat domains 1 [Source:HGNC Symbol;Acc:HGNC:19309]
ENST00000382286	12762.9	5.23327	0.118865	-44.0269	0	0	484	381	585	25208	25042	29586	81286	ENSG00000107104	KN motif and ankyrin repeat domains 1 [Source:HGNC Symbol;Acc:HGNC:19309]
ENST00000608097	396.575	4.52797	0.207633	-21.8075	1.97e-105	3.02e-101	4	3	7	762	988	744	2508	ENSG00000227914
ENST00000421645	404.114	4.10342	0.198726	-20.6486	1e-94	1.37e-90	17	11	14	769	990	752	2553	ENSG00000227914
ENST00000578074	150.748	1.64352	0.204614	-8.03231	9.57e-16	5.33e-12	62	47	40	227	304	259	939	ENSG00000265280
ENST00000400376	157.13	1.59388	0.219851	-7.2498	4.17e-13	1.14e-09	63	39	37	287	339	211	976	ENSG00000136295	tweety family member 3 [Source:HGNC Symbol;Acc:HGNC:22222]
ENST00000492947	363.696	1.58838	0.216767	-7.32758	2.34e-13	6.79e-10	164	84	92	517	823	584	2264	ENSG00000188157	agrin [Source:HGNC Symbol;Acc:HGNC:329]
ENST00000485869	387.367	1.54548	0.202196	-7.64349	2.11e-14	8.1e-11	196	105	124	610	776	597	2408	ENSG00000152082	mitotic spindle organizing protein 2B [Source:HGNC Symbol;Acc:HGNC:25886]
ENST00000494334	1254.67	1.48564	0.202783	-7.32625	2.37e-13	6.79e-10	631	463	326	1808	1924	2701	7853	ENSG00000108821	collagen, type I, alpha 1 [Source:HGNC Symbol;Acc:HGNC:2197]
ENST00000541633	905.264	1.46948	0.117807	-12.4736	1.04e-35	1.28e-31	442	431	421	1413	1339	1573	5619	ENSG00000110841	PTPRF interacting protein, binding protein 1 (liprin beta 1) [Source:HGNC Symbol;Acc:HGNC:9249]
ENST00000474128	279.201	1.46562	0.203039	-7.21844	5.26e-13	1.37e-09	153	82	88	428	515	472	1738	ENSG00000130702	laminin, alpha 5 [Source:HGNC Symbol;Acc:HGNC:6485]
ENST00000511591	278.438	1.45056	0.212869	-6.81432	9.47e-12	1.35e-08	148	64	94	427	554	447	1734	ENSG00000171604	CXXC finger protein 5 [Source:HGNC Symbol;Acc:HGNC:26943]
ENST00000473929	310.393	1.41101	0.227651	-6.19811	5.71e-10	4.23e-07	126	39	126	509	667	472	1939	ENSG00000171314	phosphoglycerate mutase 1 (brain) [Source:HGNC Symbol;Acc:HGNC:8888]
ENST00000476387	4318.18	1.41042	0.193672	-7.28253	3.28e-13	9.13e-10	2501	1570	1359	6381	6365	8799	26975	ENSG00000108821	collagen, type I, alpha 1 [Source:HGNC Symbol;Acc:HGNC:2197]
ENST00000539882	126.281	1.40256	0.221737	-6.32533	2.53e-10	2.17e-07	31	31	70	199	251	207	789	ENSG00000115286	NADH dehydrogenase (ubiquinone) Fe-S protein 7, 20kDa (NADH-coenzyme Q reductase) [Source:HGNC Symbol;Acc:HGNC:7714]
ENST00000564252	144.594	1.39754	0.222974	-6.26772	3.66e-10	2.96e-07	66	50	29	231	291	231	898	ENSG00000103024	NME/NM23 nucleoside diphosphate kinase 3 [Source:HGNC Symbol;Acc:HGNC:7851]
ENST00000563854	209.272	1.38854	0.223674	-6.20787	5.37e-10	4.04e-07	93	77	39	336	420	334	1299	ENSG00000103024	NME/NM23 nucleoside diphosphate kinase 3 [Source:HGNC Symbol;Acc:HGNC:7851]
ENST00000504289	1020.12	1.38696	0.201441	-6.88517	5.77e-12	9.83e-09	588	366	303	1503	1508	2108	6376	ENSG00000108821	collagen, type I, alpha 1 [Source:HGNC Symbol;Acc:HGNC:2197]
ENST00000491265	346.156	1.3749	0.202311	-6.79595	1.08e-11	1.52e-08	182	85	169	627	589	502	2154	ENSG00000173272	mitotic spindle organizing protein 2A [Source:HGNC Symbol;Acc:HGNC:33187]
ENST00000540132	415.779	1.35837	0.15146	-8.96853	3e-19	3.35e-15	225	172	211	571	709	690	2578	ENSG00000161618	aldehyde dehydrogenase 16 family, member A1 [Source:HGNC Symbol;Acc:HGNC:28114]
ENST00000565379	225.532	1.34864	0.224127	-6.0173	1.77e-09	1.02e-06	104	86	42	359	441	368	1400	ENSG00000103024	NME/NM23 nucleoside diphosphate kinase 3 [Source:HGNC Symbol;Acc:HGNC:7851]
ENST00000481120	170.636	1.34746	0.215442	-6.25441	3.99e-10	3.2e-07	81	48	70	231	380	248	1058	ENSG00000130702	laminin, alpha 5 [Source:HGNC Symbol;Acc:HGNC:6485]
ENST00000563367	233.162	1.34323	0.223913	-5.99888	1.99e-09	1.11e-06	109	89	44	373	455	377	1447	ENSG00000103024	NME/NM23 nucleoside diphosphate kinase 3 [Source:HGNC Symbol;Acc:HGNC:7851]
ENST00000455361	423.534	1.3345	0.150661	-8.85762	8.17e-19	6.68e-15	231	178	220	578	720	698	2625	ENSG00000161618	aldehyde dehydrogenase 16 family, member A1 [Source:HGNC Symbol;Acc:HGNC:28114]
ENST00000599652	423.534	1.3345	0.150661	-8.85762	8.17e-19	6.68e-15	231	178	220	578	720	698	2625	ENSG00000161618	aldehyde dehydrogenase 16 family, member A1 [Source:HGNC Symbol;Acc:HGNC:28114]
ENST00000433981	422.599	1.33376	0.150485	-8.86307	7.78e-19	6.68e-15	231	178	219	578	718	695	2619	0	0
ENST00000593417	422.599	1.33376	0.150485	-8.86307	7.78e-19	6.68e-15	231	178	219	578	718	695	2619	ENSG00000161618	aldehyde dehydrogenase 16 family, member A1 [Source:HGNC Symbol;Acc:HGNC:28114]
ENST00000463925	1318.31	1.31499	0.163979	-8.01926	1.06e-15	5.67e-12	820	457	667	1977	2014	2263	8198	ENSG00000130635	collagen, type V, alpha 1 [Source:HGNC Symbol;Acc:HGNC:2209]
ENST00000219302	245.977	1.31142	0.225311	-5.82048	5.87e-09	2.63e-06	119	93	45	390	476	404	1527	ENSG00000103024	NME/NM23 nucleoside diphosphate kinase 3 [Source:HGNC Symbol;Acc:HGNC:7851]
ENST00000465272	244.081	1.30799	0.161356	-8.10624	5.22e-16	3.05e-12	143	93	126	380	377	396	1515	ENSG00000164896	Fas-activated serine/threonine kinase [Source:HGNC Symbol;Acc:HGNC:24676]
ENST00000587468	440.3	1.30523	0.160299	-8.14245	3.87e-16	2.38e-12	235	153	272	680	659	741	2740	ENSG00000172009	thimet oligopeptidase 1 [Source:HGNC Symbol;Acc:HGNC:11793]
ENST00000566600	242.822	1.29949	0.225837	-5.75413	8.71e-09	3.63e-06	117	93	44	384	472	397	1507	ENSG00000103024	NME/NM23 nucleoside diphosphate kinase 3 [Source:HGNC Symbol;Acc:HGNC:7851]
ENST00000463440	2039.12	1.29482	0.192751	-6.71757	1.85e-11	2.44e-08	1295	746	756	2875	2923	4132	12727	ENSG00000108821	collagen, type I, alpha 1 [Source:HGNC Symbol;Acc:HGNC:2197]
ENST00000564628	242.989	1.29336	0.225981	-5.72332	1.04e-08	4.21e-06	118	93	44	385	471	397	1508	ENSG00000103024	NME/NM23 nucleoside diphosphate kinase 3 [Source:HGNC Symbol;Acc:HGNC:7851]
ENST00000561637	242.995	1.29252	0.226025	-5.71848	1.07e-08	4.3e-06	118	93	44	384	472	397	1508	ENSG00000103024	NME/NM23 nucleoside diphosphate kinase 3 [Source:HGNC Symbol;Acc:HGNC:7851]
ENST00000563498	242.995	1.29252	0.226025	-5.71848	1.07e-08	4.3e-06	118	93	44	384	472	397	1508	ENSG00000103024	NME/NM23 nucleoside diphosphate kinase 3 [Source:HGNC Symbol;Acc:HGNC:7851]
ENST00000568561	242.83	1.29232	0.225999	-5.71823	1.08e-08	4.3e-06	118	93	44	384	471	397	1507	ENSG00000103024	NME/NM23 nucleoside diphosphate kinase 3 [Source:HGNC Symbol;Acc:HGNC:7851]
ENST00000488586	302.548	1.28341	0.187351	-6.85027	7.37e-12	1.17e-08	166	92	173	535	462	453	1881	ENSG00000173272	mitotic spindle organizing protein 2A [Source:HGNC Symbol;Acc:HGNC:33187]
ENST00000410036	497.573	1.27596	0.182925	-6.97534	3.05e-12	5.67e-09	275	152	296	801	818	749	3091	ENSG00000173272	mitotic spindle organizing protein 2A [Source:HGNC Symbol;Acc:HGNC:33187]
ENST00000309451	493.838	1.27165	0.184769	-6.88234	5.89e-12	9.89e-09	273	149	294	799	812	741	3068	ENSG00000173272	mitotic spindle organizing protein 2A [Source:HGNC Symbol;Acc:HGNC:33187]
ENST00000493092	128.714	1.27139	0.228593	-5.5618	2.67e-08	9.2e-06	56	18	61	190	257	224	806	ENSG00000117362	APH1A gamma secretase subunit [Source:HGNC Symbol;Acc:HGNC:29509]
ENST00000395212	534.633	1.26855	0.159998	-7.92854	2.22e-15	1.09e-11	291	189	340	816	808	880	3324	ENSG00000172009	thimet oligopeptidase 1 [Source:HGNC Symbol;Acc:HGNC:11793]
ENST00000538929	626.171	1.2612	0.184539	-6.83435	8.24e-12	1.26e-08	314	192	411	924	1037	1019	3897	ENSG00000115286	NADH dehydrogenase (ubiquinone) Fe-S protein 7, 20kDa (NADH-coenzyme Q reductase) [Source:HGNC Symbol;Acc:HGNC:7714]
ENST00000293350	458.036	1.25549	0.151435	-8.2906	1.13e-16	8.13e-13	262	197	253	607	765	753	2837	ENSG00000161618	aldehyde dehydrogenase 16 family, member A1 [Source:HGNC Symbol;Acc:HGNC:28114]
ENST00000579560	139.937	1.25409	0.227682	-5.50808	3.63e-08	1.2e-05	54	29	69	334	217	169	872	ENSG00000265575	microRNA 4784 [Source:HGNC Symbol;Acc:HGNC:41580]
ENST00000595985	210.906	1.25081	0.20894	-5.98647	2.14e-09	1.17e-06	117	57	106	350	392	286	1308	ENSG00000181029	trafficking protein particle complex 5 [Source:HGNC Symbol;Acc:HGNC:23067]
ENST00000567271	226.501	1.24583	0.226753	-5.49424	3.92e-08	1.28e-05	115	89	41	364	420	377	1406	ENSG00000103024	NME/NM23 nucleoside diphosphate kinase 3 [Source:HGNC Symbol;Acc:HGNC:7851]
ENST00000426877	212.709	1.245	0.208696	-5.96559	2.44e-09	1.31e-06	119	58	107	350	396	289	1319	ENSG00000181029	trafficking protein particle complex 5 [Source:HGNC Symbol;Acc:HGNC:23067]
ENST00000317378	212.562	1.24257	0.20889	-5.94846	2.71e-09	1.41e-06	119	58	107	350	396	288	1318	ENSG00000181029	trafficking protein particle complex 5 [Source:HGNC Symbol;Acc:HGNC:23067]
ENST00000596148	212.562	1.24257	0.20889	-5.94846	2.71e-09	1.41e-06	119	58	107	350	396	288	1318	ENSG00000181029	trafficking protein particle complex 5 [Source:HGNC Symbol;Acc:HGNC:23067]
ENST00000597959	212.562	1.24257	0.20889	-5.94846	2.71e-09	1.41e-06	119	58	107	350	396	288	1318	ENSG00000269711
ENST00000497363	304.929	1.24233	0.178873	-6.94531	3.78e-12	6.71e-09	193	114	146	440	510	487	1890	ENSG00000130702	laminin, alpha 5 [Source:HGNC Symbol;Acc:HGNC:6485]
ENST00000574576	464.764	1.22889	0.159608	-7.69943	1.37e-14	5.59e-11	296	191	237	645	708	807	2884	ENSG00000205220	proteasome (prosome, macropain) subunit, beta type, 10 [Source:HGNC Symbol;Acc:HGNC:9538]
ENST00000455239	646.381	1.22612	0.171095	-7.16632	7.7e-13	1.62e-09	402	261	324	852	1136	1025	4000	ENSG00000152082	mitotic spindle organizing protein 2B [Source:HGNC Symbol;Acc:HGNC:25886]
ENST00000409255	647.028	1.22393	0.170401	-7.18265	6.84e-13	1.52e-09	402	261	328	852	1136	1025	4004	ENSG00000152082	mitotic spindle organizing protein 2B [Source:HGNC Symbol;Acc:HGNC:25886]
ENST00000598015	101.565	1.22289	0.212378	-5.7581	8.51e-09	3.56e-06	58	29	47	142	185	171	632	ENSG00000161618	aldehyde dehydrogenase 16 family, member A1 [Source:HGNC Symbol;Acc:HGNC:28114]
ENST00000425361	663.208	1.22223	0.172362	-7.09106	1.33e-12	2.63e-09	416	263	334	876	1163	1053	4105	ENSG00000152082	mitotic spindle organizing protein 2B [Source:HGNC Symbol;Acc:HGNC:25886]
ENST00000527530	295.23	1.22203	0.203107	-6.01668	1.78e-09	1.02e-06	185	104	120	362	511	555	1837	ENSG00000110719	T-cell, immune regulator 1, ATPase, H+ transporting, lysosomal V0 subunit A3 [Source:HGNC Symbol;Acc:HGNC:11647]
ENST00000457492	661.653	1.22116	0.172458	-7.08091	1.43e-12	2.79e-09	415	263	333	874	1162	1048	4095	ENSG00000152082	mitotic spindle organizing protein 2B [Source:HGNC Symbol;Acc:HGNC:25886]
ENST00000281871	653.556	1.21776	0.171723	-7.09141	1.33e-12	2.63e-09	409	263	330	861	1149	1032	4044	ENSG00000152082	mitotic spindle organizing protein 2B [Source:HGNC Symbol;Acc:HGNC:25886]
ENST00000388857	885.392	1.21408	0.15689	-7.73842	1.01e-14	4.57e-11	517	375	508	1214	1563	1292	5469	ENSG00000211450	chromosome 11 open reading frame 31 [Source:HGNC Symbol;Acc:HGNC:18251]
ENST00000422958	455.316	1.20746	0.209903	-5.75247	8.8e-09	3.64e-06	241	113	272	630	866	710	2832	ENSG00000235605
ENST00000506172	384.404	1.20473	0.189558	-6.3555	2.08e-10	1.9e-07	258	144	165	576	636	602	2381	ENSG00000250397
ENST00000570985	433.103	1.20467	0.160264	-7.51678	5.61e-14	1.77e-10	278	184	221	592	660	751	2686	ENSG00000205220	proteasome (prosome, macropain) subunit, beta type, 10 [Source:HGNC Symbol;Acc:HGNC:9538]
ENST00000551265	944.101	1.20156	0.172491	-6.96592	3.26e-12	5.97e-09	545	339	587	1314	1653	1409	5847	ENSG00000075415	solute carrier family 25 (mitochondrial carrier; phosphate carrier), member 3 [Source:HGNC Symbol;Acc:HGNC:10989]
ENST00000337554	1599.12	1.19954	0.158728	-7.5572	4.12e-14	1.38e-10	1052	625	869	2253	2532	2577	9908	ENSG00000100300	translocator protein (18kDa) [Source:HGNC Symbol;Acc:HGNC:1158]
ENST00000396265	1599.12	1.19954	0.158728	-7.5572	4.12e-14	1.38e-10	1052	625	869	2253	2532	2577	9908	ENSG00000100300	translocator protein (18kDa) [Source:HGNC Symbol;Acc:HGNC:1158]
ENST00000583777	1599.12	1.19954	0.158728	-7.5572	4.12e-14	1.38e-10	1052	625	869	2253	2532	2577	9908	ENSG00000100300	translocator protein (18kDa) [Source:HGNC Symbol;Acc:HGNC:1158]
ENST00000329563	1598.97	1.19937	0.158734	-7.55583	4.16e-14	1.38e-10	1052	625	869	2253	2532	2576	9907	ENSG00000100300	translocator protein (18kDa) [Source:HGNC Symbol;Acc:HGNC:1158]
ENST00000480182	592.2	1.19923	0.174575	-6.86942	6.45e-12	1.05e-08	375	231	308	771	1030	952	3667	ENSG00000152082	mitotic spindle organizing protein 2B [Source:HGNC Symbol;Acc:HGNC:25886]
ENST00000600265	171.768	1.19703	0.179637	-6.66361	2.67e-11	3.41e-08	104	68	90	233	268	304	1067	ENSG00000161618	aldehyde dehydrogenase 16 family, member A1 [Source:HGNC Symbol;Acc:HGNC:28114]
ENST00000538523	626.143	1.19593	0.192745	-6.20471	5.48e-10	4.1e-07	323	185	427	922	1029	1011	3897	ENSG00000115286	NADH dehydrogenase (ubiquinone) Fe-S protein 7, 20kDa (NADH-coenzyme Q reductase) [Source:HGNC Symbol;Acc:HGNC:7714]
ENST00000414651	645.796	1.19593	0.186327	-6.41844	1.38e-10	1.49e-07	336	203	443	941	1050	1044	4017	ENSG00000115286	NADH dehydrogenase (ubiquinone) Fe-S protein 7, 20kDa (NADH-coenzyme Q reductase) [Source:HGNC Symbol;Acc:HGNC:7714]
ENST00000546283	647.424	1.19222	0.186261	-6.40084	1.55e-10	1.63e-07	338	204	445	942	1051	1047	4027	ENSG00000115286	NADH dehydrogenase (ubiquinone) Fe-S protein 7, 20kDa (NADH-coenzyme Q reductase) [Source:HGNC Symbol;Acc:HGNC:7714]
ENST00000425104	458.619	1.19101	0.20852	-5.71172	1.12e-08	4.42e-06	247	118	278	632	867	709	2851	ENSG00000236358
ENST00000599699	74.9066	1.19028	0.225719	-5.27326	1.34e-07	3.47e-05	40	16	33	101	142	136	468	ENSG00000130511	single stranded DNA binding protein 4 [Source:HGNC Symbol;Acc:HGNC:15676]
ENST00000544271	398.118	1.18942	0.222166	-5.35376	8.61e-08	2.41e-05	204	83	217	542	848	580	2474	ENSG00000002330	BCL2-associated agonist of cell death [Source:HGNC Symbol;Acc:HGNC:936]
ENST00000461726	448.973	1.18858	0.216715	-5.48452	4.15e-08	1.34e-05	207	106	287	660	893	637	2790	ENSG00000186940	coiled-coil-helix-coiled-coil-helix domain containing 2 pseudogene 9 [Source:HGNC Symbol;Acc:HGNC:23676]
ENST00000496905	153.62	1.18351	0.220693	-5.3627	8.2e-08	2.32e-05	73	40	84	220	330	205	952	ENSG00000175756	aurora kinase A interacting protein 1 [Source:HGNC Symbol;Acc:HGNC:24114]
ENST00000304735	1900	1.18313	0.173364	-6.82455	8.82e-12	1.34e-08	1279	742	947	2588	3230	2970	11756	ENSG00000168140	vasorin [Source:HGNC Symbol;Acc:HGNC:18517]
ENST00000574053	1200.2	1.18132	0.210581	-5.60982	2.03e-08	7.33e-06	759	337	568	1825	2389	1543	7421	ENSG00000176845	meteorin, glial cell differentiation regulator-like [Source:HGNC Symbol;Acc:HGNC:27584]
ENST00000471042	377.618	1.18114	0.198216	-5.95884	2.54e-09	1.35e-06	249	114	191	564	637	589	2344	ENSG00000130702	laminin, alpha 5 [Source:HGNC Symbol;Acc:HGNC:6485]
ENST00000591363	712.009	1.1783	0.153626	-7.66993	1.72e-14	6.81e-11	413	274	475	1030	1076	1150	4418	ENSG00000172009	thimet oligopeptidase 1 [Source:HGNC Symbol;Acc:HGNC:11793]
ENST00000466935	161.781	1.17665	0.202203	-5.81913	5.92e-09	2.63e-06	86	60	87	209	318	241	1001	ENSG00000128228	stromal cell-derived factor 2-like 1 [Source:HGNC Symbol;Acc:HGNC:10676]
ENST00000591274	6848.35	1.17173	0.202639	-5.78233	7.37e-09	3.18e-06	4836	1942	3167	10332	11012	11289	42578	ENSG00000108679	lectin, galactoside-binding, soluble, 3 binding protein [Source:HGNC Symbol;Acc:HGNC:6564]
ENST00000467719	138.798	1.17087	0.182511	-6.41534	1.41e-10	1.51e-07	84	60	69	191	215	242	861	ENSG00000110628	solute carrier family 22, member 18 [Source:HGNC Symbol;Acc:HGNC:10964]
ENST00000551738	240.378	1.16824	0.232245	-5.03022	4.9e-07	9.85e-05	133	61	35	389	513	362	1493	ENSG00000182809	cysteine-rich protein 2 [Source:HGNC Symbol;Acc:HGNC:2361]
ENST00000493806	65.6996	1.16806	0.219525	-5.32085	1.03e-07	2.81e-05	31	23	31	95	131	96	407	ENSG00000010256	ubiquinol-cytochrome c reductase core protein I [Source:HGNC Symbol;Acc:HGNC:12585]
ENST00000464134	369.9	1.16777	0.181586	-6.43092	1.27e-10	1.41e-07	247	138	188	514	611	594	2292	ENSG00000130702	laminin, alpha 5 [Source:HGNC Symbol;Acc:HGNC:6485]
ENST00000554013	1479.42	1.16458	0.197068	-5.90952	3.43e-09	1.7e-06	837	408	981	2168	2409	2407	9210	ENSG00000184990	SIVA1, apoptosis-inducing factor [Source:HGNC Symbol;Acc:HGNC:17712]
ENST00000498209	132.822	1.16408	0.186603	-6.23825	4.42e-10	3.37e-07	81	60	61	186	208	227	823	ENSG00000110628	solute carrier family 22, member 18 [Source:HGNC Symbol;Acc:HGNC:10964]
ENST00000471344	5464.18	1.1636	0.195287	-5.95842	2.55e-09	1.35e-06	3659	2443	1967	7438	7762	10703	33972	ENSG00000108821	collagen, type I, alpha 1 [Source:HGNC Symbol;Acc:HGNC:2197]
ENST00000486572	1272.71	1.156	0.196424	-5.88523	3.98e-09	1.9e-06	847	570	465	1727	1792	2514	7915	ENSG00000108821	collagen, type I, alpha 1 [Source:HGNC Symbol;Acc:HGNC:2197]
ENST00000571940	955.607	1.15182	0.224653	-5.12708	2.94e-07	6.59e-05	594	188	427	1508	1935	1277	5929	ENSG00000176845	meteorin, glial cell differentiation regulator-like [Source:HGNC Symbol;Acc:HGNC:27584]
ENST00000508276	226.259	1.14768	0.194909	-5.88831	3.9e-09	1.88e-06	151	85	105	305	386	370	1402	ENSG00000109736	major facilitator superfamily domain containing 10 [Source:HGNC Symbol;Acc:HGNC:16894]
ENST00000553810	1527.33	1.14595	0.18755	-6.11011	9.96e-10	6.26e-07	882	470	1040	2192	2440	2473	9497	ENSG00000184990	SIVA1, apoptosis-inducing factor [Source:HGNC Symbol;Acc:HGNC:17712]
ENST00000579123	517.93	1.14293	0.188923	-6.04973	1.45e-09	8.68e-07	351	178	273	723	879	805	3209	ENSG00000002834	LIM and SH3 protein 1 [Source:HGNC Symbol;Acc:HGNC:6513]
ENST00000590970	650.374	1.14209	0.150103	-7.60871	2.77e-14	1.03e-10	383	261	444	939	962	1044	4033	ENSG00000172009	thimet oligopeptidase 1 [Source:HGNC Symbol;Acc:HGNC:11793]
ENST00000478063	759.661	1.13963	0.18147	-6.27998	3.39e-10	2.75e-07	489	285	427	1021	1368	1105	4695	ENSG00000160789	lamin A/C [Source:HGNC Symbol;Acc:HGNC:6636]
ENST00000594864	294.135	1.13847	0.201453	-5.65128	1.59e-08	6.12e-06	182	88	170	423	524	437	1824	ENSG00000032444	patatin-like phospholipase domain containing 6 [Source:HGNC Symbol;Acc:HGNC:16268]
ENST00000588899	8401.26	1.1368	0.197292	-5.762	8.31e-09	3.49e-06	6120	2635	3980	12487	13265	13672	52159	ENSG00000108679	lectin, galactoside-binding, soluble, 3 binding protein [Source:HGNC Symbol;Acc:HGNC:6564]
ENST00000588990	8402.55	1.1367	0.197251	-5.76268	8.28e-09	3.49e-06	6120	2635	3985	12489	13266	13672	52167	ENSG00000108679	lectin, galactoside-binding, soluble, 3 binding protein [Source:HGNC Symbol;Acc:HGNC:6564]
ENST00000526985	161.683	1.13428	0.203873	-5.56367	2.64e-08	9.12e-06	111	61	65	243	253	270	1003	ENSG00000178685	poly (ADP-ribose) polymerase family, member 10 [Source:HGNC Symbol;Acc:HGNC:25895]
ENST00000491904	90.0214	1.13374	0.219047	-5.17576	2.27e-07	5.38e-05	55	33	32	123	168	147	558	ENSG00000147813	nicotinate phosphoribosyltransferase [Source:HGNC Symbol;Acc:HGNC:30450]
ENST00000451719	193.109	1.1336	0.201558	-5.62417	1.86e-08	6.88e-06	104	60	126	287	339	282	1198	ENSG00000185347	chromosome 14 open reading frame 80 [Source:HGNC Symbol;Acc:HGNC:20127]
ENST00000436115	667.896	1.13163	0.1888	-5.9938	2.05e-09	1.14e-06	355	215	482	959	1065	1077	4153	ENSG00000115286	NADH dehydrogenase (ubiquinone) Fe-S protein 7, 20kDa (NADH-coenzyme Q reductase) [Source:HGNC Symbol;Acc:HGNC:7714]
ENST00000585671	1179.1	1.13161	0.164732	-6.86941	6.45e-12	1.05e-08	748	473	716	1655	2018	1672	7282	ENSG00000127540	ubiquinol-cytochrome c reductase, complex III subunit XI [Source:HGNC Symbol;Acc:HGNC:30862]
ENST00000399435	191.573	1.13074	0.212786	-5.31399	1.07e-07	2.89e-05	106	101	58	321	252	351	1189	ENSG00000215016	ribosomal protein L24 pseudogene 7 [Source:HGNC Symbol;Acc:HGNC:36862]
ENST00000597799	193.321	1.1296	0.208152	-5.42679	5.74e-08	1.73e-05	110	54	119	294	342	281	1200	ENSG00000161671	ER membrane protein complex subunit 10 [Source:HGNC Symbol;Acc:HGNC:27609]
ENST00000427614	109.465	1.12913	0.218437	-5.16911	2.35e-07	5.53e-05	53	29	68	165	207	158	680	ENSG00000185347	chromosome 14 open reading frame 80 [Source:HGNC Symbol;Acc:HGNC:20127]
ENST00000530449	311.316	1.12909	0.190695	-5.92095	3.2e-09	1.61e-06	192	124	166	375	573	496	1926	ENSG00000110719	T-cell, immune regulator 1, ATPase, H+ transporting, lysosomal V0 subunit A3 [Source:HGNC Symbol;Acc:HGNC:11647]
ENST00000602783	74.1862	1.12727	0.2159	-5.22127	1.78e-07	4.41e-05	38	37	26	105	129	124	459	ENSG00000177380	protein tyrosine phosphatase, receptor type, f polypeptide (PTPRF), interacting protein (liprin), alpha 3 [Source:HGNC Symbol;Acc:HGNC:9247]
ENST00000529179	134.358	1.12524	0.213155	-5.27899	1.3e-07	3.39e-05	92	47	50	198	213	235	835	ENSG00000147813	nicotinate phosphoribosyltransferase [Source:HGNC Symbol;Acc:HGNC:30450]
ENST00000503511	705.06	1.12467	0.21144	-5.31909	1.04e-07	2.82e-05	508	245	251	1033	1248	1079	4364	ENSG00000171604	CXXC finger protein 5 [Source:HGNC Symbol;Acc:HGNC:26943]
ENST00000593641	152.347	1.12441	0.194779	-5.77275	7.8e-09	3.33e-06	96	55	83	210	261	239	944	ENSG00000130511	single stranded DNA binding protein 4 [Source:HGNC Symbol;Acc:HGNC:15676]
ENST00000443229	158.017	1.12436	0.210085	-5.35193	8.7e-08	2.42e-05	76	47	107	239	284	228	981	ENSG00000185347	chromosome 14 open reading frame 80 [Source:HGNC Symbol;Acc:HGNC:20127]
ENST00000449034	178.883	1.12419	0.208658	-5.3877	7.14e-08	2.05e-05	121	62	76	264	319	265	1107	ENSG00000231105
ENST00000460959	199.063	1.12379	0.202529	-5.5488	2.88e-08	9.85e-06	108	61	131	299	347	289	1235	ENSG00000185347	chromosome 14 open reading frame 80 [Source:HGNC Symbol;Acc:HGNC:20127]
ENST00000535554	1553.6	1.12112	0.186425	-6.01379	1.81e-09	1.03e-06	907	491	1081	2211	2457	2510	9657	ENSG00000184990	SIVA1, apoptosis-inducing factor [Source:HGNC Symbol;Acc:HGNC:17712]
ENST00000502638	150.556	1.11914	0.21092	-5.30599	1.12e-07	3.01e-05	88	69	57	240	279	194	927	ENSG00000162458	filamin binding LIM protein 1 [Source:HGNC Symbol;Acc:HGNC:24686]
ENST00000477403	592.889	1.11911	0.13648	-8.19981	2.41e-16	1.61e-12	338	338	330	796	917	936	3655	ENSG00000198918	ribosomal protein L39 [Source:HGNC Symbol;Acc:HGNC:10350]
ENST00000419249	2598.77	1.11713	0.176896	-6.31521	2.7e-10	2.3e-07	1853	1120	1205	3519	4243	4121	16061	ENSG00000188157	agrin [Source:HGNC Symbol;Acc:HGNC:329]
ENST00000586300	3277.35	1.11699	0.204577	-5.46001	4.76e-08	1.49e-05	2405	966	1530	4787	5357	5305	20350	ENSG00000108679	lectin, galactoside-binding, soluble, 3 binding protein [Source:HGNC Symbol;Acc:HGNC:6564]
ENST00000538662	681.017	1.11656	0.185376	-6.02325	1.71e-09	9.93e-07	365	229	498	969	1079	1092	4232	ENSG00000115286	NADH dehydrogenase (ubiquinone) Fe-S protein 7, 20kDa (NADH-coenzyme Q reductase) [Source:HGNC Symbol;Acc:HGNC:7714]
ENST00000588205	8801.94	1.11609	0.194472	-5.73906	9.52e-09	3.89e-06	6509	2892	4244	13042	13700	14223	54610	ENSG00000108679	lectin, galactoside-binding, soluble, 3 binding protein [Source:HGNC Symbol;Acc:HGNC:6564]
ENST00000456035	88.1388	1.11384	0.228937	-4.86527	1.14e-06	0.00018663	34	18	55	136	178	128	549	ENSG00000223461
ENST00000518299	354.655	1.11358	0.165705	-6.72026	1.81e-11	2.42e-08	218	142	228	557	547	501	2193	ENSG00000070614	N-deacetylase/N-sulfotransferase (heparan glucosaminyl) 1 [Source:HGNC Symbol;Acc:HGNC:7680]
ENST00000456356	474.377	1.1125	0.191619	-5.80582	6.41e-09	2.83e-06	329	216	189	730	758	706	2928	ENSG00000231864
ENST00000551836	371.572	1.11243	0.232	-4.79497	1.63e-06	0.000244796	219	114	55	579	753	586	2306	ENSG00000182809	cysteine-rich protein 2 [Source:HGNC Symbol;Acc:HGNC:2361]
ENST00000600292	933.3	1.11159	0.154373	-7.20068	5.99e-13	1.5e-09	600	405	567	1308	1551	1328	5759	ENSG00000105404	Rab acceptor 1 (prenylated) [Source:HGNC Symbol;Acc:HGNC:9794]
ENST00000222008	935.294	1.11025	0.154103	-7.20457	5.82e-13	1.49e-09	602	407	568	1311	1553	1330	5771	ENSG00000105404	Rab acceptor 1 (prenylated) [Source:HGNC Symbol;Acc:HGNC:9794]
ENST00000601891	935.146	1.10979	0.154177	-7.19813	6.1e-13	1.5e-09	602	407	568	1311	1553	1329	5770	ENSG00000105404	Rab acceptor 1 (prenylated) [Source:HGNC Symbol;Acc:HGNC:9794]
ENST00000601078	934.466	1.10928	0.154879	-7.16222	7.94e-13	1.62e-09	602	405	568	1311	1553	1327	5766	ENSG00000105404	Rab acceptor 1 (prenylated) [Source:HGNC Symbol;Acc:HGNC:9794]
ENST00000580996	278.331	1.10558	0.193685	-5.70814	1.14e-08	4.5e-06	189	98	148	367	466	458	1726	ENSG00000264739
ENST00000464876	130.965	1.10284	0.181994	-6.05974	1.36e-09	8.2e-07	72	56	83	175	199	228	813	ENSG00000107331	ATP-binding cassette, sub-family A (ABC1), member 2 [Source:HGNC Symbol;Acc:HGNC:32]
ENST00000496260	599.743	1.10183	0.20799	-5.29754	1.17e-07	3.11e-05	405	182	306	813	1146	859	3711	ENSG00000087077	thyroid hormone receptor interactor 6 [Source:HGNC Symbol;Acc:HGNC:12311]
ENST00000514031	367.576	1.10146	0.199021	-5.53439	3.12e-08	1.06e-05	260	124	182	518	624	569	2277	ENSG00000109736	major facilitator superfamily domain containing 10 [Source:HGNC Symbol;Acc:HGNC:16894]
ENST00000494046	130.806	1.0992	0.182449	-6.02474	1.69e-09	9.93e-07	72	56	83	174	199	228	812	ENSG00000107331	ATP-binding cassette, sub-family A (ABC1), member 2 [Source:HGNC Symbol;Acc:HGNC:32]
ENST00000496928	151.593	1.09733	0.211633	-5.18507	2.16e-07	5.17e-05	90	71	57	241	279	195	933	ENSG00000162458	filamin binding LIM protein 1 [Source:HGNC Symbol;Acc:HGNC:24686]
ENST00000597426	157.032	1.09697	0.207602	-5.28401	1.26e-07	3.3e-05	91	50	94	231	290	216	972	ENSG00000161671	ER membrane protein complex subunit 10 [Source:HGNC Symbol;Acc:HGNC:27609]
ENST00000568415	161.309	1.09469	0.217323	-5.03717	4.72e-07	9.54e-05	102	41	86	234	293	246	1002	ENSG00000103260	meteorin, glial cell differentiation regulator [Source:HGNC Symbol;Acc:HGNC:14151]
ENST00000379389	2579.59	1.09461	0.228353	-4.7935	1.64e-06	0.000246299	1833	731	613	3947	5119	3728	15971	ENSG00000187608	ISG15 ubiquitin-like modifier [Source:HGNC Symbol;Acc:HGNC:4053]
ENST00000591590	157.053	1.09371	0.215762	-5.06908	4e-07	8.31e-05	99	56	68	206	318	223	970	ENSG00000090971	N-acetyltransferase 14 (GCN5-related, putative) [Source:HGNC Symbol;Acc:HGNC:28918]
ENST00000491178	366.631	1.09287	0.176334	-6.19776	5.73e-10	4.23e-07	246	159	195	474	620	571	2265	ENSG00000152082	mitotic spindle organizing protein 2B [Source:HGNC Symbol;Acc:HGNC:25886]
ENST00000562981	125.125	1.09267	0.190119	-5.74731	9.07e-09	3.72e-06	75	48	76	179	205	192	775	ENSG00000167508	mevalonate (diphospho) decarboxylase [Source:HGNC Symbol;Acc:HGNC:7529]
ENST00000548923	212.664	1.09241	0.232221	-4.7042	2.55e-06	0.000341502	121	70	30	327	419	354	1321	ENSG00000182809	cysteine-rich protein 2 [Source:HGNC Symbol;Acc:HGNC:2361]
ENST00000551731	444.918	1.09238	0.157747	-6.92487	4.36e-12	7.54e-09	308	203	240	626	675	697	2749	ENSG00000100299	arylsulfatase A [Source:HGNC Symbol;Acc:HGNC:713]
ENST00000590372	139.966	1.09133	0.184733	-5.90761	3.47e-09	1.7e-06	86	54	86	205	221	215	867	ENSG00000267029
ENST00000587401	509.534	1.09127	0.14617	-7.4658	8.28e-14	2.54e-10	307	217	356	733	721	824	3158	ENSG00000172009	thimet oligopeptidase 1 [Source:HGNC Symbol;Acc:HGNC:11793]
ENST00000222125	330.249	1.09055	0.228281	-4.77723	1.78e-06	0.000260068	233	91	85	473	610	561	2053	ENSG00000105519	calcyphosine [Source:HGNC Symbol;Acc:HGNC:1487]
ENST00000601028	888.599	1.08954	0.150737	-7.22807	4.9e-13	1.31e-09	577	396	549	1247	1452	1260	5481	ENSG00000105404	Rab acceptor 1 (prenylated) [Source:HGNC Symbol;Acc:HGNC:9794]
ENST00000529842	139.943	1.08851	0.214039	-5.08556	3.67e-07	7.71e-05	98	52	51	218	227	221	867	ENSG00000178685	poly (ADP-ribose) polymerase family, member 10 [Source:HGNC Symbol;Acc:HGNC:25895]
ENST00000531537	139.943	1.08851	0.214039	-5.08556	3.67e-07	7.71e-05	98	52	51	218	227	221	867	ENSG00000178685	poly (ADP-ribose) polymerase family, member 10 [Source:HGNC Symbol;Acc:HGNC:25895]
ENST00000452990	330.087	1.08771	0.228498	-4.76026	1.93e-06	0.00027537	233	91	84	473	610	561	2052	ENSG00000105519	calcyphosine [Source:HGNC Symbol;Acc:HGNC:1487]
ENST00000599219	625.592	1.08727	0.167136	-6.50529	7.75e-11	8.97e-08	397	259	394	876	1062	873	3861	ENSG00000105404	Rab acceptor 1 (prenylated) [Source:HGNC Symbol;Acc:HGNC:9794]
ENST00000528209	91.5951	1.08726	0.213389	-5.0952	3.48e-07	7.42e-05	55	31	47	131	170	133	567	ENSG00000185187	single immunoglobulin and toll-interleukin 1 receptor (TIR) domain [Source:HGNC Symbol;Acc:HGNC:30575]
ENST00000525486	141.245	1.08608	0.214179	-5.0709	3.96e-07	8.26e-05	99	53	51	221	228	223	875	ENSG00000178685	poly (ADP-ribose) polymerase family, member 10 [Source:HGNC Symbol;Acc:HGNC:25895]
ENST00000610255	144.618	1.08606	0.199791	-5.43599	5.45e-08	1.66e-05	70	55	100	184	248	241	898	0	0
ENST00000498076	159.139	1.08492	0.211631	-5.12645	2.95e-07	6.59e-05	114	57	62	236	247	272	988	ENSG00000147813	nicotinate phosphoribosyltransferase [Source:HGNC Symbol;Acc:HGNC:30450]
ENST00000585559	183.496	1.08369	0.216152	-5.01354	5.34e-07	0.00010501	124	46	95	275	285	319	1144	ENSG00000267117
ENST00000450975	103.596	1.08276	0.218522	-4.9549	7.24e-07	0.000132448	71	36	38	146	168	185	644	ENSG00000077942	fibulin 1 [Source:HGNC Symbol;Acc:HGNC:3600]
ENST00000508310	156.67	1.0826	0.211575	-5.11685	3.11e-07	6.85e-05	95	73	60	247	289	200	964	ENSG00000162458	filamin binding LIM protein 1 [Source:HGNC Symbol;Acc:HGNC:24686]
ENST00000252999	8197.7	1.07967	0.16691	-6.46855	9.89e-11	1.11e-07	5938	3611	4201	11255	13215	12375	50595	ENSG00000130702	laminin, alpha 5 [Source:HGNC Symbol;Acc:HGNC:6485]
ENST00000590533	436.625	1.07858	0.171297	-6.29658	3.04e-10	2.56e-07	237	173	325	598	659	718	2710	ENSG00000172009	thimet oligopeptidase 1 [Source:HGNC Symbol;Acc:HGNC:11793]
ENST00000596171	771.635	1.0777	0.15531	-6.93898	3.95e-12	6.92e-09	499	353	469	1075	1290	1069	4755	ENSG00000105404	Rab acceptor 1 (prenylated) [Source:HGNC Symbol;Acc:HGNC:9794]
ENST00000293874	69.9539	1.07756	0.229814	-4.68883	2.75e-06	0.000359601	24	15	47	107	131	113	437	ENSG00000007541	phosphatidylinositol glycan anchor biosynthesis, class Q [Source:HGNC Symbol;Acc:HGNC:14135]
ENST00000372490	263.525	1.07691	0.215069	-5.00728	5.52e-07	0.000107623	148	127	102	359	557	325	1618	ENSG00000204055
ENST00000495715	295.348	1.07659	0.203165	-5.2991	1.16e-07	3.09e-05	172	98	188	381	561	428	1828	ENSG00000067057	phosphofructokinase, platelet [Source:HGNC Symbol;Acc:HGNC:8878]
ENST00000557544	1595.5	1.07406	0.181627	-5.91354	3.35e-09	1.67e-06	1149	570	912	2403	2474	2367	9875	ENSG00000258777	HIF1A antisense RNA 1 [Source:HGNC Symbol;Acc:HGNC:43014]
ENST00000590466	1149.92	1.07336	0.1758	-6.10558	1.02e-09	6.41e-07	838	474	597	1584	1854	1758	7105	ENSG00000167671	UBX domain protein 6 [Source:HGNC Symbol;Acc:HGNC:14928]
ENST00000534355	1108.08	1.07256	0.149378	-7.1802	6.96e-13	1.52e-09	704	553	654	1486	1875	1548	6820	ENSG00000211450	chromosome 11 open reading frame 31 [Source:HGNC Symbol;Acc:HGNC:18251]
ENST00000563444	164.395	1.07226	0.190698	-5.62282	1.88e-08	6.92e-06	93	59	114	249	219	290	1024	ENSG00000162066	amidohydrolase domain containing 2 [Source:HGNC Symbol;Acc:HGNC:24262]
ENST00000510929	132.499	1.07207	0.213336	-5.02527	5.03e-07	0.000100108	77	65	50	207	245	171	815	ENSG00000162458	filamin binding LIM protein 1 [Source:HGNC Symbol;Acc:HGNC:24686]
ENST00000533321	1105.85	1.07205	0.149655	-7.16346	7.87e-13	1.62e-09	703	552	652	1485	1872	1542	6806	ENSG00000211450	chromosome 11 open reading frame 31 [Source:HGNC Symbol;Acc:HGNC:18251]
ENST00000518346	222.699	1.07189	0.175812	-6.09683	1.08e-09	6.67e-07	140	91	140	354	343	308	1376	ENSG00000070614	N-deacetylase/N-sulfotransferase (heparan glucosaminyl) 1 [Source:HGNC Symbol;Acc:HGNC:7680]
ENST00000502716	1200.94	1.07185	0.213171	-5.02812	4.95e-07	9.89e-05	912	409	443	1745	2105	1816	7430	ENSG00000171604	CXXC finger protein 5 [Source:HGNC Symbol;Acc:HGNC:26943]
ENST00000540530	753.52	1.07134	0.187922	-5.70098	1.19e-08	4.67e-06	403	259	574	1052	1197	1195	4680	ENSG00000115286	NADH dehydrogenase (ubiquinone) Fe-S protein 7, 20kDa (NADH-coenzyme Q reductase) [Source:HGNC Symbol;Acc:HGNC:7714]
ENST00000535382	752.569	1.07107	0.18779	-5.70358	1.17e-08	4.61e-06	403	259	573	1049	1196	1194	4674	ENSG00000115286	NADH dehydrogenase (ubiquinone) Fe-S protein 7, 20kDa (NADH-coenzyme Q reductase) [Source:HGNC Symbol;Acc:HGNC:7714]
ENST00000313408	775.128	1.06812	0.182859	-5.84119	5.18e-09	2.38e-06	417	279	592	1073	1219	1232	4812	ENSG00000115286	NADH dehydrogenase (ubiquinone) Fe-S protein 7, 20kDa (NADH-coenzyme Q reductase) [Source:HGNC Symbol;Acc:HGNC:7714]
ENST00000534853	775.128	1.06812	0.182859	-5.84119	5.18e-09	2.38e-06	417	279	592	1073	1219	1232	4812	ENSG00000115286	NADH dehydrogenase (ubiquinone) Fe-S protein 7, 20kDa (NADH-coenzyme Q reductase) [Source:HGNC Symbol;Acc:HGNC:7714]
[truncated: 9,927 more rows]
